# Supplementary material for: Integrative skin–blood transcriptomic analysis identifies circulating biomarkers reflecting disease activity in atopic dermatitis
Source: Front Allergy. 2026 Jun 9;7:1837776. doi: 10.3389/falgy.2026.1837776 (PMC13286974; doi:10.3389/falgy.2026.1837776)
Supplement: Supplementary file 1 [file table1.xlsx]

## Sheet: AD_vs_Ctrl in skin samples
ID	AvrExp	logFC	P.Value	adj.P.Val	hgnc_symbol
ENSG00000206073	257.461	8.65147	1.33053e-28	2.20073e-25	SERPINB4
ENSG00000184330	65.2144	7.77873	1.54912e-12	2.67664e-11	S100A7A
ENSG00000241794	64.7744	7.75269	3.05299e-18	2.35002e-16	SPRR2A
ENSG00000170465	198.267	7.73716	6.13707e-22	1.12315e-19	KRT6C
ENSG00000196805	39.0279	7.68634	9.64435e-25	3.93117e-22	SPRR2B
ENSG00000185962	4.11037	7.55311	2.21948e-13	4.77294e-12	LCE3A
ENSG00000171711	11.5019	7.34207	2.53442e-12	4.13601e-11	DEFB4A
ENSG00000143556	514.257	7.03087	9.86255e-31	4.42212e-27	S100A7
ENSG00000163220	989.052	6.99915	1.07562e-31	6.4304e-28	S100A9
ENSG00000143546	766.438	6.92316	3.06274e-30	1.09861e-26	S100A8
ENSG00000262406	13.2378	6.55843	1.6554e-09	1.38285e-08	MMP12
ENSG00000181333	57.203	6.41164	3.22473e-23	9.03681e-21	HEPHL1
ENSG00000134827	4.90114	6.30051	6.09301e-11	7.08218e-10	TCN1
ENSG00000163202	95.2008	6.20254	1.00807e-34	1.44372e-30	LCE3D
ENSG00000186832	1084.53	6.12628	1.60995e-34	1.44372e-30	KRT16
ENSG00000185966	27.3774	6.12074	1.96784e-26	1.60424e-23	LCE3E
ENSG00000105641	2.8583	6.07945	2.52977e-09	2.02461e-08	SLC5A5
ENSG00000244094	5.65948	5.71954	4.6162e-08	2.78723e-07	SPRR2F
ENSG00000227471	3.18443	5.70897	1.68528e-18	1.39155e-16	AKR1B15
ENSG00000177243	3.77698	5.69431	7.20402e-10	6.59205e-09	DEFB103B
ENSG00000196611	2.31672	5.66749	1.41323e-10	1.5096e-09	MMP1
ENSG00000012223	64.2436	5.53086	1.58231e-12	2.72349e-11	LTF
ENSG00000188293	1.92332	5.42403	9.88595e-14	2.3422e-12	IGFL1
ENSG00000159516	199.379	5.38339	3.62699e-27	3.82647e-24	SPRR2G
ENSG00000172955	2.06454	-5.19358	3.8347e-12	5.95458e-11	ADH6
ENSG00000176797	9.9259	5.14311	8.22238e-17	4.44182e-15	DEFB103A
ENSG00000168671	10.3548	-5.13548	7.52966e-13	1.39798e-11	UGT3A2
ENSG00000275385	12.42	5.1023	1.42038e-09	1.20675e-08	CCL18
ENSG00000197915	10.5142	5.06927	1.57099e-05	5.47846e-05	HRNR
ENSG00000180720	4.99203	-5.03751	4.68578e-23	1.20056e-20	CHRM4
ENSG00000124102	30.001	4.88129	2.10129e-14	5.87934e-13	PI3
ENSG00000188984	71.7071	-4.85562	0.00183466	0.00403559	AADACL3
ENSG00000136694	0.853586	4.8456	4.58277e-09	3.47094e-08	IL36A
ENSG00000165949	74.0657	4.83001	1.03447e-25	6.39763e-23	IFI27
ENSG00000128383	2.61449	4.79396	2.89976e-10	2.87333e-09	APOBEC3A
ENSG00000198400	1.10617	4.75693	2.9599e-08	1.87186e-07	NTRK1
ENSG00000163216	58.5211	4.75455	7.39546e-25	3.23506e-22	SPRR2D
ENSG00000204936	1.99595	4.69309	1.94178e-07	1.02032e-06	CD177
ENSG00000214822	0.514585	4.65371	2.90553e-14	7.82442e-13	KRT16P3
ENSG00000169429	3.07392	4.63896	4.34449e-08	2.63772e-07	CXCL8
ENSG00000205420	2067.45	4.63265	6.64587e-22	1.16958e-19	KRT6A
ENSG00000198074	29.8592	4.61599	5.21102e-24	1.74043e-21	AKR1B10
ENSG00000174808	51.7206	-4.58104	4.12672e-24	1.45123e-21	BTC
ENSG00000163221	1.19821	4.56077	1.08869e-10	1.19423e-09	S100A12
ENSG00000171916	0.805419	4.54997	1.52295e-15	5.60864e-14	LGALS9C
ENSG00000287426	0.606833	4.47683	3.1857e-22	6.64367e-20
ENSG00000057149	241.54	4.42381	9.98064e-28	1.37694e-24	SERPINB3
ENSG00000172350	0.944181	4.39073	3.37273e-14	8.92181e-13	ABCG4
ENSG00000253161	2.44697	4.37621	7.39908e-30	2.21171e-26	LINC01605
ENSG00000271856	0.742062	4.36563	6.42538e-13	1.2156e-11	LINC01215
ENSG00000214856	0.421195	4.28363	8.14475e-14	1.96339e-12	KRT16P1
ENSG00000135114	4.72774	4.2648	1.42065e-18	1.19622e-16	OASL
ENSG00000151006	22.1227	4.25553	7.17331e-19	6.49765e-17	PRSS53
ENSG00000156076	16.2182	-4.22986	5.40178e-16	2.28493e-14	WIF1
ENSG00000186207	28.0425	-4.22793	9.36485e-20	1.0041e-17	LCE5A
ENSG00000175592	5.19549	4.21949	4.26844e-11	5.131e-10	FOSL1
ENSG00000273132	1.87598	4.20513	2.88878e-19	2.84671e-17
ENSG00000229586	0.660885	4.20483	1.92361e-13	4.22793e-12	TNPO1P3
ENSG00000173467	2.54829	-4.20393	1.06469e-06	4.80987e-06	AGR3
ENSG00000189410	1.0104	4.18925	1.30728e-11	1.78076e-10	SH2D5
ENSG00000137648	16.2321	4.18877	3.09415e-24	1.13252e-21	TMPRSS4
ENSG00000184613	41.3289	4.16405	3.54566e-21	5.17004e-19	NELL2
ENSG00000101180	0.33029	4.15631	2.69083e-21	4.02167e-19	HRH3
ENSG00000253746	0.573075	4.13615	8.75324e-23	2.06565e-20
ENSG00000196557	16.4406	-4.12384	0.000626316	0.00153792	CACNA1H
ENSG00000151365	38.8847	-4.1238	0.00362875	0.00744811	THRSP
ENSG00000287927	3.19104	4.1089	9.1346e-16	3.54608e-14
ENSG00000204610	1.8523	4.0951	9.62305e-16	3.7116e-14	TRIM15
ENSG00000227368	0.74628	-4.06214	2.29914e-09	1.86331e-08	CDK8P2
ENSG00000189182	373.151	-4.04571	3.08116e-27	3.5163e-24	KRT77
ENSG00000163739	1.15473	4.04532	6.13492e-11	7.11764e-10	CXCL1
ENSG00000127318	0.323271	4.02776	1.12039e-12	1.99347e-11	IL22
ENSG00000180660	0.979281	-3.9944	2.32602e-08	1.51204e-07	MAB21L1
ENSG00000188373	25.4952	3.97644	1.34976e-28	2.20073e-25	C10orf99
ENSG00000070748	0.352786	3.97626	3.99725e-11	4.82441e-10	CHAT
ENSG00000151023	0.663902	3.97563	3.16019e-13	6.49977e-12	ENKUR
ENSG00000169194	0.393023	3.97524	2.40114e-13	5.11453e-12	IL13
ENSG00000171889	0.376933	3.97446	9.34918e-13	1.70058e-11	MIR31HG
ENSG00000149968	1.47337	3.96487	2.17155e-07	1.1302e-06	MMP3
ENSG00000117594	24.9343	-3.93688	1.8366e-17	1.17222e-15	HSD11B1
ENSG00000283167	0.515333	3.93063	2.9663e-09	2.34985e-08
ENSG00000181577	0.619244	3.92655	3.59479e-19	3.50394e-17	C6orf223
ENSG00000114854	2.70269	-3.90137	2.04088e-18	1.6414e-16	TNNC1
ENSG00000154162	5.62223	-3.88373	1.68825e-12	2.88094e-11	CDH12
ENSG00000178776	52.7894	-3.88364	1.09084e-21	1.84567e-19	C5orf46
ENSG00000100453	0.917497	3.87272	6.83948e-10	6.31323e-09	GZMB
ENSG00000223561	5.85737	-3.84167	6.53029e-09	4.76682e-08
ENSG00000169213	31.1087	-3.83923	9.18006e-21	1.23467e-18	RAB3B
ENSG00000178568	3.93942	-3.82935	3.72793e-11	4.52371e-10	ERBB4
ENSG00000169474	7.314	3.81335	5.84813e-21	8.13072e-19	SPRR1A
ENSG00000162891	0.500183	3.79361	1.49768e-09	1.26583e-08	IL20
ENSG00000166736	3.38289	3.79184	1.8043e-10	1.86622e-09	HTR3A
ENSG00000198785	1.20674	-3.788	8.55028e-13	1.56319e-11	GRIN3A
ENSG00000169469	107.881	3.77308	1.66948e-29	4.27743e-26	SPRR1B
ENSG00000287563	1.18196	-3.74529	4.29665e-16	1.90273e-14
ENSG00000254290	0.575639	-3.72953	9.70331e-14	2.30502e-12
ENSG00000064886	41.931	3.7182	1.06339e-18	9.16736e-17	CHI3L2
ENSG00000204613	2.24061	3.71271	2.39524e-16	1.10718e-14	TRIM10
ENSG00000184210	17.718	-3.69467	0.00471443	0.00942203	DGAT2L6
ENSG00000130487	0.811521	3.68024	7.8556e-13	1.45548e-11	KLHDC7B
ENSG00000005001	6.77203	3.67323	1.83928e-22	4.07254e-20	PRSS22
ENSG00000152785	2.43915	-3.66758	2.86643e-08	1.81854e-07	BMP3
ENSG00000153292	0.380586	3.65123	1.89453e-14	5.33413e-13	ADGRF1
ENSG00000161905	6.93368	3.63605	3.60121e-13	7.32286e-12	ALOX15
ENSG00000243509	1.72966	3.63271	1.17269e-11	1.61537e-10	TNFRSF6B
ENSG00000170298	0.349172	3.63124	2.83899e-14	7.69143e-13	LGALS9B
ENSG00000188282	0.415808	3.62539	2.17121e-12	3.60229e-11	RUFY4
ENSG00000231204	0.981249	-3.61843	1.53222e-15	5.6197e-14
ENSG00000128965	1.17029	3.61383	2.5529e-12	4.1586e-11	CHAC1
ENSG00000253282	0.689355	-3.6127	3.14339e-11	3.88269e-10
ENSG00000228727	5.32126	-3.59597	5.69536e-15	1.8047e-13	SAPCD1
ENSG00000131015	0.651778	3.57596	6.77047e-19	6.25919e-17	ULBP2
ENSG00000131126	0.385678	3.56826	1.64633e-18	1.36698e-16	TEX101
ENSG00000153976	2.07461	3.56455	1.14529e-17	7.78057e-16	HS3ST3A1
ENSG00000260673	0.8718	3.5448	3.38111e-14	8.9308e-13
ENSG00000248362	0.983664	-3.51409	2.65139e-11	3.33703e-10
ENSG00000250125	1.73548	-3.50991	6.58643e-12	9.65884e-11	LINC02232
ENSG00000162877	37.2779	-3.50578	0.0117085	0.0213254	PM20D1
ENSG00000277089	0.371618	3.49626	1.6202e-10	1.69932e-09	CCL3-AS1
ENSG00000179674	0.350792	3.49605	4.94609e-17	2.8251e-15	ARL14
ENSG00000069482	16.2804	-3.49581	0.0081829	0.0154371	GAL
ENSG00000268100	0.8304	-3.49333	3.9713e-08	2.43339e-07	ZNF725P
ENSG00000250346	0.522935	-3.49095	6.98258e-07	3.28436e-06	EEF1GP2
ENSG00000168490	26.8864	-3.46335	3.7967e-23	1.03562e-20	PHYHIP
ENSG00000203785	254.724	3.45433	1.31172e-21	2.13869e-19	SPRR2E
ENSG00000116882	4.57063	-3.44967	0.00314851	0.0065684	HAO2
ENSG00000112195	0.589495	3.43709	1.89158e-10	1.94638e-09	TREML2
ENSG00000147160	20.3787	-3.42558	0.00793644	0.0150306	AWAT2
ENSG00000206384	29.8282	3.4189	3.06745e-13	6.32354e-12	COL6A6
ENSG00000174827	6.83035	-3.39904	0.0033741	0.00697815	PDZK1
ENSG00000237265	0.40583	3.39637	1.98792e-17	1.251e-15
ENSG00000272666	0.683888	3.39338	2.54148e-18	1.9818e-16	KLHDC7B-DT
ENSG00000169258	11.9143	3.38324	1.13081e-24	4.5069e-22	GPRIN1
ENSG00000285972	0.557287	3.36146	1.06407e-11	1.48515e-10	CERNA2
ENSG00000164129	1.61443	-3.36076	3.44166e-18	2.61552e-16	NPY5R
ENSG00000169245	2.42984	3.35537	3.01202e-08	1.89879e-07	CXCL10
ENSG00000203783	10.1928	3.34305	1.5194e-05	5.31302e-05	PRR9
ENSG00000244122	22.7114	3.33896	2.5908e-24	9.68043e-22	UGT1A7
ENSG00000119508	4.09465	3.33483	9.63176e-15	2.91308e-13	NR4A3
ENSG00000164434	24.7881	-3.32664	1.15511e-06	5.16243e-06	FABP7
ENSG00000166948	0.672603	3.3216	3.41972e-06	1.37733e-05	TGM6
ENSG00000047936	6.52179	-3.3131	0.00460461	0.0092231	ROS1
ENSG00000184557	25.0396	3.30858	5.44669e-22	1.02828e-19	SOCS3
ENSG00000119915	34.1378	-3.30375	0.00114464	0.00264141	ELOVL3
ENSG00000025708	54.2039	3.29213	9.68942e-26	6.39763e-23	TYMP
ENSG00000214491	53.0153	-3.28479	4.65816e-05	0.000145926	SEC14L6
ENSG00000164266	0.538836	-3.25325	8.2883e-10	7.4549e-09	SPINK1
ENSG00000244057	1.16716	3.25258	0.000333836	0.000871013	LCE3C
ENSG00000100433	1.22971	3.24954	1.48914e-16	7.37898e-15	KCNK10
ENSG00000153802	1.39754	3.24738	8.40653e-09	5.98536e-08	TMPRSS11D
ENSG00000204941	0.651719	-3.23981	6.58936e-05	0.000200884	PSG5
ENSG00000140505	0.619099	-3.2396	9.35896e-05	0.000275814	CYP1A2
ENSG00000125571	46.1581	-3.23092	1.02431e-18	8.87487e-17	IL37
ENSG00000173124	1.964	-3.22644	9.19466e-05	0.000271584	ACSM6
ENSG00000158485	2.09911	3.2087	2.34061e-09	1.89094e-08	CD1B
ENSG00000279317	0.638634	-3.19893	9.57906e-13	1.73536e-11
ENSG00000182585	4.58291	3.18706	1.74488e-10	1.80997e-09	EPGN
ENSG00000104951	1.08741	3.18113	2.3734e-14	6.53869e-13	IL4I1
ENSG00000283283	0.374358	3.17007	2.12425e-10	2.16961e-09
ENSG00000138755	1.74124	3.16051	1.99104e-07	1.04383e-06	CXCL9
ENSG00000227300	0.368387	3.14805	8.94723e-08	5.08024e-07	KRT16P2
ENSG00000111335	11.9848	3.13563	9.87034e-18	6.86142e-16	OAS2
ENSG00000170743	1.367	-3.12542	1.94109e-09	1.59988e-08	SYT9
ENSG00000172215	0.812631	3.11067	1.09881e-10	1.20386e-09	CXCR6
ENSG00000073067	3.93157	-3.08732	5.92142e-12	8.82799e-11	CYP2W1
ENSG00000081052	3.76081	3.08208	1.44566e-14	4.18869e-13	COL4A4
ENSG00000173714	0.665788	-3.08177	1.58947e-08	1.07008e-07	WFIKKN2
ENSG00000136457	1.55425	-3.08046	1.52079e-12	2.63022e-11	CHAD
ENSG00000140519	7.87611	3.0783	3.0176e-08	1.90097e-07	RHCG
ENSG00000147573	1.42021	-3.06261	0.00221592	0.00478479	TRIM55
ENSG00000172382	5.10822	3.05607	1.39322e-24	5.43206e-22	PRSS27
ENSG00000245750	0.755088	3.05289	2.68609e-10	2.68309e-09	DRAIC
ENSG00000185479	471.569	3.03572	2.49969e-11	3.16386e-10	KRT6B
ENSG00000163568	0.389146	3.02939	1.04533e-14	3.14565e-13	AIM2
ENSG00000140465	2.54262	-3.02651	1.37157e-05	4.83378e-05	CYP1A1
ENSG00000186094	0.542431	-3.02303	3.19701e-09	2.51926e-08	AGBL4
ENSG00000165474	284.022	3.02236	2.67019e-21	4.02167e-19	GJB2
ENSG00000278811	0.98623	-3.01558	1.69515e-10	1.76553e-09	LINC00624
ENSG00000121594	0.587187	3.01471	4.91638e-12	7.44095e-11	CD80
ENSG00000151025	1.92883	2.99684	1.12746e-06	5.05905e-06	GPR158
ENSG00000134824	384.569	-2.99419	6.92854e-05	0.000210285	FADS2
ENSG00000123496	0.496397	2.99101	2.08448e-11	2.68764e-10	IL13RA2
ENSG00000169248	0.476607	2.98737	9.75927e-09	6.84256e-08	CXCL11
ENSG00000102970	2.51879	2.98671	9.80151e-07	4.46394e-06	CCL17
ENSG00000132915	3.15528	-2.98317	0.00129552	0.00294937	PDE6A
ENSG00000271271	1.12974	-2.9771	0.00327574	0.00680415	UGT2A2
ENSG00000007264	2.04089	2.97673	3.27415e-17	1.97053e-15	MATK
ENSG00000287439	0.450948	2.9633	2.64303e-10	2.64524e-09
ENSG00000041982	108.223	2.95604	3.81105e-23	1.03562e-20	TNC
ENSG00000069011	1.72394	2.94824	7.56396e-19	6.81707e-17	PITX1
ENSG00000158859	3.01564	2.9463	2.54509e-13	5.38915e-12	ADAMTS4
ENSG00000135074	8.3086	2.94108	8.24357e-15	2.54035e-13	ADAM19
ENSG00000091138	0.602855	-2.91328	0.00114198	0.00263595	SLC26A3
ENSG00000253958	18.2007	-2.90878	1.58581e-17	1.03049e-15	CLDN23
ENSG00000167588	11.9661	-2.90135	0.000810292	0.00193923	GPD1
ENSG00000170509	3.56096	-2.89095	1.71643e-05	5.93488e-05	HSD17B13
ENSG00000119125	6.74658	2.88244	4.20428e-07	2.06586e-06	GDA
ENSG00000172243	13.8228	2.87256	1.7448e-23	5.39535e-21	CLEC7A
ENSG00000253745	0.896178	-2.87225	0.000411246	0.00105337
ENSG00000106366	7.22443	2.87008	2.3561e-11	2.9948e-10	SERPINE1
ENSG00000094963	9.13723	2.86834	5.39157e-10	5.08401e-09	FMO2
ENSG00000138135	1.99463	2.86088	1.29198e-11	1.76478e-10	CH25H
ENSG00000112559	8.16108	2.85901	1.00719e-25	6.39763e-23	MDFI
ENSG00000152463	1.14123	-2.85351	0.00421289	0.00851839	OLAH
ENSG00000103044	22.9218	2.85345	4.58906e-16	2.02223e-14	HAS3
ENSG00000260192	1.14426	-2.84736	0.00144975	0.00325953	LINC02240
ENSG00000236543	3.23676	-2.83837	4.9492e-13	9.65876e-12
ENSG00000106809	8.95373	-2.83836	7.78157e-10	7.07003e-09	OGN
ENSG00000279460	1.17061	-2.81256	0.000962827	0.00225848
ENSG00000283321	1.1417	-2.8008	4.79631e-05	0.000149838
ENSG00000146072	16.3189	2.8002	9.31606e-29	1.85648e-25	TNFRSF21
ENSG00000167772	16.7673	2.79675	6.00168e-16	2.50326e-14	ANGPTL4
ENSG00000167755	13.7424	2.78589	5.27903e-09	3.94005e-08	KLK6
ENSG00000134460	1.36183	2.78555	1.50778e-10	1.59446e-09	IL2RA
ENSG00000102837	3.73301	2.78519	0.00125641	0.00286872	OLFM4
ENSG00000119938	36.955	2.77674	1.07483e-16	5.63658e-15	PPP1R3C
ENSG00000288681	3.53648	2.76867	6.28143e-12	9.27986e-11
ENSG00000171124	3.044	2.76777	8.38197e-19	7.46925e-17	FUT3
ENSG00000187045	2.03869	-2.76099	1.03484e-09	9.10246e-09	TMPRSS6
ENSG00000136514	2.10205	2.75445	1.24233e-19	1.31066e-17	RTP4
ENSG00000177257	1.29457	2.75262	0.00174203	0.00385509	DEFB4B
ENSG00000144648	3.62705	2.74963	1.65279e-15	6.02494e-14	ACKR2
ENSG00000164794	0.462792	-2.74744	6.32614e-10	5.86656e-09	KCNV1
ENSG00000183775	0.570763	-2.73532	2.48565e-07	1.2792e-06	KCTD16
ENSG00000237125	2.52943	-2.73039	1.58334e-13	3.57198e-12	HAND2-AS1
ENSG00000165548	2.98775	-2.72699	3.0211e-07	1.52888e-06	TMEM63C
ENSG00000148680	0.840202	2.71547	3.73998e-13	7.55367e-12	HTR7
ENSG00000164107	1.93779	-2.71513	9.29341e-12	1.31708e-10	HAND2
ENSG00000255774	4.16698	-2.71081	4.31742e-19	4.11877e-17	LINC02747
ENSG00000113749	3.30748	2.70109	3.66795e-12	5.74538e-11	HRH2
ENSG00000123977	0.517989	-2.69657	9.40714e-06	3.43689e-05	DAW1
ENSG00000135374	5.96487	2.67824	9.82089e-12	1.38256e-10	ELF5
ENSG00000267924	2.68344	-2.67385	0.00551432	0.0108418
ENSG00000172164	52.0472	-2.66679	9.46369e-26	6.39763e-23	SNTB1
ENSG00000181374	5.02611	2.66064	5.93266e-09	4.35862e-08	CCL13
ENSG00000243137	5.25803	-2.64906	0.0120553	0.0218705	PSG4
ENSG00000148346	7.3237	2.64719	3.27009e-12	5.1877e-11	LCN2
ENSG00000100341	5.47465	-2.64672	0.0013103	0.00297961	PNPLA5
ENSG00000231971	0.585046	2.64614	6.0689e-11	7.05874e-10	CT69
ENSG00000213886	1.25065	2.64145	3.50024e-10	3.41922e-09	UBD
ENSG00000113924	1.31265	-2.63467	0.000693776	0.00168763	HGD
ENSG00000090104	3.70499	2.61979	1.7108e-12	2.91254e-11	RGS1
ENSG00000126353	1.32849	2.61078	2.09774e-12	3.49331e-11	CCR7
ENSG00000175920	1.27101	-2.60875	5.90866e-08	3.48022e-07	DOK7
ENSG00000232316	0.487764	-2.60781	2.10109e-09	1.71869e-08	LINC02518
ENSG00000242515	0.877192	2.60185	1.82034e-08	1.21232e-07	UGT1A10
ENSG00000075673	24.1646	2.60097	7.00056e-08	4.07307e-07	ATP12A
ENSG00000226145	4.13267	2.59142	1.18498e-09	1.02968e-08	KRT16P6
ENSG00000120217	2.63897	2.58846	1.10762e-15	4.21764e-14	CD274
ENSG00000150551	0.565175	2.57812	7.72109e-08	4.44124e-07	LYPD1
ENSG00000214652	7.48494	-2.57657	6.61996e-10	6.1169e-09	ZNF727
ENSG00000250266	1.04257	-2.57296	0.00329188	0.00683174	LINC01612
ENSG00000181449	1.21927	2.57035	1.97322e-13	4.32108e-12	SOX2
ENSG00000126709	15.0207	2.55926	7.28202e-14	1.7745e-12	IFI6
ENSG00000259225	2.60581	-2.55522	7.27259e-09	5.24885e-08	LINC02345
ENSG00000196109	0.930836	-2.55347	7.46172e-07	3.48324e-06	ZNF676
ENSG00000123685	0.644515	2.5531	6.24046e-08	3.6588e-07	BATF3
ENSG00000166391	3.70199	-2.54707	0.00805818	0.0152338	MOGAT2
ENSG00000204869	5.1532	2.5432	7.67822e-16	3.10155e-14	IGFL4
ENSG00000156284	12.1162	-2.53875	3.1023e-15	1.05179e-13	CLDN8
ENSG00000269600	10.3841	-2.53066	1.82988e-14	5.18466e-13
ENSG00000104848	0.376435	2.52592	1.03247e-13	2.42691e-12	KCNA7
ENSG00000236700	0.690747	2.52191	2.21815e-14	6.16782e-13	LINC01010
ENSG00000178919	2.26352	2.51695	1.60738e-11	2.13069e-10	FOXE1
ENSG00000172602	0.661184	2.51473	2.1042e-07	1.09738e-06	RND1
ENSG00000061455	2.16393	-2.50969	7.27116e-13	1.3556e-11	PRDM6
ENSG00000163145	9.22081	-2.5047	3.3403e-12	5.28759e-11	C1QTNF7
ENSG00000163993	5.91006	2.50468	2.87023e-12	4.60444e-11	S100P
ENSG00000007908	8.05715	2.49999	4.88649e-15	1.57625e-13	SELE
ENSG00000111012	1.171	2.49695	6.74403e-12	9.86576e-11	CYP27B1
ENSG00000213022	24.7423	2.49045	2.36697e-18	1.87012e-16	KLK9
ENSG00000196754	168.115	2.48488	9.6494e-21	1.28194e-18	S100A2
ENSG00000006327	14.0099	2.47731	3.38331e-15	1.13208e-13	TNFRSF12A
ENSG00000184144	2.15893	-2.47636	9.51081e-12	1.34418e-10	CNTN2
ENSG00000204195	6.99726	-2.47223	0.0165858	0.0290779	AWAT1
ENSG00000077984	1.84923	2.46854	3.5836e-14	9.41158e-13	CST7
ENSG00000283227	12.1596	2.4641	1.20913e-11	1.66048e-10	SPRR5
ENSG00000027869	0.435199	2.46088	3.9281e-13	7.89803e-12	SH2D2A
ENSG00000187105	0.908441	-2.45849	0.00112248	0.00259363	HEATR4
ENSG00000049249	0.931391	2.45777	8.57216e-09	6.09361e-08	TNFRSF9
ENSG00000165887	0.61476	-2.45479	6.81828e-09	4.95084e-08	ANKRD2
ENSG00000127324	6.40877	-2.44283	4.18641e-09	3.20048e-08	TSPAN8
ENSG00000004846	0.630652	-2.44229	0.0001793	0.000497794	ABCB5
ENSG00000163687	6.13109	2.43683	8.06687e-23	1.92906e-20	DNASE1L3
ENSG00000171236	14.1199	2.42737	4.39576e-13	8.75977e-12	LRG1
ENSG00000102962	13.0445	2.42627	1.93916e-15	6.88689e-14	CCL22
ENSG00000117090	1.24123	2.42313	6.55789e-10	6.0658e-09	SLAMF1
ENSG00000140678	3.72183	2.41899	1.75322e-13	3.88677e-12	ITGAX
ENSG00000077264	6.63537	-2.41737	3.10836e-18	2.38241e-16	PAK3
ENSG00000163599	0.709583	2.41103	3.10786e-07	1.56747e-06	CTLA4
ENSG00000226057	1.21479	-2.41087	1.08894e-07	6.05585e-07	PHF2P2
ENSG00000180440	1.03246	-2.40337	0.000307445	0.000808626	SERTM1
ENSG00000152578	1.02091	-2.40272	1.16735e-10	1.2681e-09	GRIA4
ENSG00000136688	27.2999	2.40165	1.06829e-18	9.16736e-17	IL36G
ENSG00000133106	6.00039	2.39444	2.84522e-14	7.69668e-13	EPSTI1
ENSG00000067715	1.14009	-2.39415	2.16051e-11	2.77768e-10	SYT1
ENSG00000253669	1.73635	2.39112	1.26572e-20	1.65698e-18	GASAL1
ENSG00000267313	0.330345	-2.38482	0.000602621	0.00148523
ENSG00000273604	7.3424	2.38028	7.65284e-17	4.18456e-15	EPOP
ENSG00000163435	7.63206	2.37881	1.82309e-18	1.49302e-16	ELF3
ENSG00000105989	2.34717	-2.37776	1.91093e-07	1.00624e-06	WNT2
ENSG00000145864	0.702885	-2.37173	4.39929e-09	3.34611e-08	GABRB2
ENSG00000165215	0.742611	-2.36785	1.51687e-07	8.17707e-07	CLDN3
ENSG00000249379	0.877572	-2.3663	0.00386119	0.00786579
ENSG00000124159	7.19682	-2.36547	1.48151e-09	1.25452e-08	MATN4
ENSG00000283537	2.224	2.36427	0.00930459	0.0173326
ENSG00000179750	3.36472	2.3642	1.30139e-12	2.2838e-11	APOBEC3B
ENSG00000282906	0.750753	-2.36204	3.78279e-07	1.87467e-06
ENSG00000137571	0.550636	2.36163	9.69605e-10	8.58759e-09	SLCO5A1
ENSG00000177494	3.56663	2.35394	1.86138e-18	1.51658e-16	ZBED2
ENSG00000198848	15.3947	-2.35282	5.89016e-12	8.78868e-11	CES1
ENSG00000163600	0.716702	2.35207	7.99774e-09	5.72155e-08	ICOS
ENSG00000111404	0.943978	-2.34752	2.75784e-08	1.76084e-07	RERGL
ENSG00000233321	1.25894	-2.33783	1.17933e-09	1.02626e-08	LINC02669
ENSG00000182902	0.829126	-2.33742	0.0049654	0.009873	SLC25A18
ENSG00000199377	0.971428	2.32938	1.48948e-05	5.21345e-05	RNU5F-1
ENSG00000119630	6.50155	2.32743	5.18512e-16	2.20891e-14	PGF
ENSG00000205639	0.443889	2.31973	7.25087e-08	4.20583e-07	MFSD2B
ENSG00000139629	37.7627	2.31873	1.81836e-26	1.55297e-23	GALNT6
ENSG00000164128	20.7503	-2.31689	6.74906e-19	6.25919e-17	NPY1R
ENSG00000119147	1.4276	-2.3126	1.56856e-07	8.43544e-07	ECRG4
ENSG00000274565	0.727554	-2.31183	2.34779e-08	1.52233e-07
ENSG00000163464	1.68649	2.31182	1.3807e-11	1.8689e-10	CXCR1
ENSG00000268416	6.85058	-2.3118	2.17544e-13	4.68949e-12
ENSG00000166342	0.461875	-2.30543	6.23735e-06	2.36755e-05	NETO1
ENSG00000134201	3.21241	-2.30303	3.37372e-09	2.6411e-08	GSTM5
ENSG00000100342	5.25998	2.30056	8.33608e-17	4.48972e-15	APOL1
ENSG00000171401	0.329066	2.29659	2.3943e-07	1.23573e-06	KRT13
ENSG00000137965	7.8116	2.28799	2.72199e-12	4.418e-11	IFI44
ENSG00000155307	3.16092	2.28239	3.1574e-13	6.49977e-12	SAMSN1
ENSG00000148798	4.19069	2.27919	1.98495e-16	9.36845e-15	INA
ENSG00000170954	4.71785	-2.27626	4.53319e-11	5.41296e-10	ZNF415
ENSG00000244040	0.598668	-2.27371	0.00328785	0.00682495	IL12A-AS1
ENSG00000144331	0.611056	-2.27306	4.03041e-06	1.60231e-05	ZNF385B
ENSG00000181847	1.14359	2.26971	1.80205e-09	1.49837e-08	TIGIT
ENSG00000175264	0.608259	2.26682	2.94529e-10	2.912e-09	CHST1
ENSG00000109861	114.03	2.26263	1.97382e-23	5.90006e-21	CTSC
ENSG00000186960	3.85447	2.26061	2.7894e-05	9.18448e-05	LINC01551
ENSG00000196993	2.64678	-2.25904	0.00678866	0.0130736	NPIPB9
ENSG00000244693	8.23406	-2.25756	0.0148482	0.0263431	CTAGE8
ENSG00000138829	4.56239	2.25649	4.66848e-08	2.81256e-07	FBN2
ENSG00000188959	1.31094	-2.25596	1.50313e-10	1.59236e-09	C9orf152
ENSG00000165300	0.961626	-2.25542	1.24134e-05	4.41646e-05	SLITRK5
ENSG00000165973	0.366468	-2.25494	1.10505e-05	3.97735e-05	NELL1
ENSG00000177182	1.72511	-2.2545	5.62675e-13	1.08395e-11	CLVS1
ENSG00000171877	1.26368	2.25278	7.6666e-13	1.42193e-11	FRMD5
ENSG00000134716	17.5298	-2.24655	2.35951e-18	1.87012e-16	CYP2J2
ENSG00000211895	6.82617	-2.24583	0.0107139	0.0196698	IGHA1
ENSG00000136546	3.13544	-2.24552	6.26458e-07	2.97472e-06	SCN7A
ENSG00000255399	3.02147	-2.24254	6.16912e-12	9.13651e-11	TBX5-AS1
ENSG00000103569	57.8698	-2.24246	1.36659e-19	1.42499e-17	AQP9
ENSG00000080644	1.13521	2.24049	8.83542e-08	5.02261e-07	CHRNA3
ENSG00000265787	0.299095	2.23437	2.76044e-05	9.09581e-05	CYP4F35P
ENSG00000215217	0.90234	-2.22999	3.27142e-12	5.1877e-11	C5orf49
ENSG00000073734	3.55223	-2.22986	1.58191e-13	3.57198e-12	ABCB11
ENSG00000158023	3.77117	2.22755	2.15528e-10	2.19349e-09	CFAP251
ENSG00000149485	102.606	-2.22446	0.000624237	0.00153366	FADS1
ENSG00000108691	9.49917	2.22206	4.51315e-13	8.93399e-12	CCL2
ENSG00000287272	0.469977	-2.21781	7.13284e-07	3.34633e-06
ENSG00000180549	0.731391	2.21275	3.76464e-08	2.31944e-07	FUT7
ENSG00000270025	2.53722	-2.20992	0.0285967	0.0474009	BMS1P7
ENSG00000183813	3.0266	2.20975	5.8014e-10	5.42482e-09	CCR4
ENSG00000159307	0.750667	-2.20905	5.18837e-07	2.49473e-06	SCUBE1
ENSG00000184254	9.05581	2.20675	3.95222e-09	3.04219e-08	ALDH1A3
ENSG00000174343	2.5543	2.20639	2.50127e-09	2.00448e-08	CHRNA9
ENSG00000162931	1.38892	2.20082	5.63639e-09	4.16689e-08	TRIM17
ENSG00000255833	2.90191	2.20054	5.90872e-08	3.48022e-07	TIFAB
ENSG00000251623	3.01982	-2.19359	1.57866e-06	6.82085e-06
ENSG00000050438	0.872265	2.19279	1.10574e-11	1.53852e-10	SLC4A8
ENSG00000176293	5.58587	-2.18837	5.97071e-20	6.73488e-18	ZNF135
ENSG00000009765	0.906682	-2.18681	0.000503383	0.00126251	IYD
ENSG00000100024	2.08678	-2.18578	0.00309374	0.00646578	UPB1
ENSG00000150656	0.403721	-2.18517	0.000244794	0.000659712	CNDP1
ENSG00000007402	2.71583	-2.18349	8.56695e-16	3.36948e-14	CACNA2D2
ENSG00000214216	0.354506	-2.18243	0.000864739	0.00205174	IQCJ
ENSG00000130035	0.612839	-2.18137	4.85846e-08	2.91915e-07	GALNT8
ENSG00000203930	29.8141	-2.18066	1.15644e-11	1.59702e-10	LINC00632
ENSG00000160654	1.25467	2.17742	8.76493e-11	9.81268e-10	CD3G
ENSG00000100985	2.04715	2.17606	9.5344e-13	1.73076e-11	MMP9
ENSG00000186827	0.493647	2.17586	9.39414e-07	4.29806e-06	TNFRSF4
ENSG00000248245	0.52194	2.17328	3.24453e-11	3.98566e-10
ENSG00000134755	173.265	2.17018	2.13308e-19	2.14926e-17	DSC2
ENSG00000283345	0.818819	-2.16798	0.00479663	0.00957457
ENSG00000164694	3.53428	-2.1667	5.06096e-07	2.44067e-06	FNDC1
ENSG00000228672	1.78939	2.16404	3.62725e-22	7.30952e-20	PROB1
ENSG00000137441	3.64533	-2.1582	9.21003e-08	5.20258e-07	FGFBP2
ENSG00000255524	1.16473	-2.15498	1.48386e-08	1.0078e-07	NPIPB8
ENSG00000169508	3.74492	2.1505	1.23362e-14	3.62244e-13	GPR183
ENSG00000226005	1.47518	-2.15019	5.80121e-10	5.42482e-09	LINC02660
ENSG00000154764	2.65548	2.14854	2.45337e-20	2.97305e-18	WNT7A
ENSG00000165023	1.07018	-2.14367	5.31812e-10	5.02796e-09	DIRAS2
ENSG00000109321	5.60104	2.14249	1.08199e-09	9.49853e-09	AREG
ENSG00000124003	0.922595	-2.14074	0.0120003	0.0217862	MOGAT1
ENSG00000273238	6.6694	-2.13921	2.56561e-14	7.03581e-13	TMEM271
ENSG00000205363	14.3622	-2.13825	2.66786e-16	1.22374e-14	INSYN1
ENSG00000004799	22.0619	-2.13632	1.31595e-10	1.41411e-09	PDK4
ENSG00000104368	10.593	2.1358	4.44228e-08	2.68891e-07	PLAT
ENSG00000114948	2.62938	2.13137	1.60261e-13	3.60638e-12	ADAM23
ENSG00000179242	3.99536	-2.13074	5.17744e-09	3.8739e-08	CDH4
ENSG00000152315	0.576197	2.12754	1.5586e-08	1.05207e-07	KCNK13
ENSG00000255152	3.69672	-2.12666	2.31151e-09	1.87164e-08	MSH5-SAPCD1
ENSG00000157601	6.1478	2.12631	1.15987e-11	1.60017e-10	MX1
ENSG00000183696	3.91124	2.12455	5.95287e-16	2.49468e-14	UPP1
ENSG00000234678	0.483094	2.12248	4.94752e-14	1.26222e-12	ELF3-AS1
ENSG00000043591	0.656748	-2.11973	4.08256e-07	2.01101e-06	ADRB1
ENSG00000115523	0.678016	2.11923	1.94494e-09	1.60232e-08	GNLY
ENSG00000117525	86.1662	-2.11504	9.19949e-23	2.11529e-20	F3
ENSG00000151651	6.69662	2.10754	1.55572e-13	3.53189e-12	ADAM8
ENSG00000132514	7.52159	2.10737	4.59801e-11	5.47578e-10	CLEC10A
ENSG00000147509	5.95675	2.10715	4.24745e-22	8.37122e-20	RGS20
ENSG00000144057	2.29549	-2.10504	1.96516e-06	8.32038e-06	ST6GAL2
ENSG00000134757	491.21	2.10419	4.27512e-29	9.58429e-26	DSG3
ENSG00000141750	4.46176	2.09988	2.34494e-06	9.77831e-06	STAC2
ENSG00000124215	1.53441	2.09869	1.10766e-14	3.30548e-13	CDH26
ENSG00000172724	3.09519	2.09667	4.96643e-10	4.72284e-09	CCL19
ENSG00000261502	1.18048	-2.09405	7.18309e-09	5.19052e-08
ENSG00000234431	0.348288	2.0933	0.000141006	0.000400402
ENSG00000133488	2.04828	-2.09262	0.00327154	0.00679661	SEC14L4
ENSG00000187608	2.67806	2.09247	1.04074e-10	1.14654e-09	ISG15
ENSG00000119714	9.42228	2.0906	8.11758e-20	8.82357e-18	GPR68
ENSG00000211892	0.982224	2.08296	0.00438631	0.00883122	IGHG4
ENSG00000096006	1.56438	2.08189	8.10982e-05	0.000242295	CRISP3
ENSG00000269289	0.406528	-2.07811	0.0027306	0.0057764
ENSG00000168079	89.2166	-2.07422	4.88758e-12	7.40987e-11	SCARA5
ENSG00000254153	0.828072	-2.07319	4.33439e-07	2.12397e-06
ENSG00000141449	2.43254	-2.07115	2.49157e-08	1.60858e-07	GREB1L
ENSG00000221878	1.91434	-2.06943	4.72842e-05	0.000147974	PSG7
ENSG00000077238	40.0312	2.06587	2.27245e-26	1.77202e-23	IL4R
ENSG00000275496	2.01904	-2.06556	0.00224735	0.00484565
ENSG00000105668	4.66611	-2.06431	0.0020897	0.00453793	UPK1A
ENSG00000165379	3.04245	-2.0643	7.78381e-12	1.12041e-10	LRFN5
ENSG00000251348	1.06388	-2.06115	1.04979e-10	1.15509e-09	HSPD1P11
ENSG00000177989	7.47246	2.05821	6.82031e-20	7.59766e-18	ODF3B
ENSG00000130208	11.0655	-2.05506	0.000176143	0.00048971	APOC1
ENSG00000280032	1.16247	2.05399	2.63708e-13	5.54466e-12
ENSG00000280693	8.08903	2.05271	8.44971e-21	1.14807e-18	SH3PXD2A-AS1
ENSG00000128422	539.683	2.05015	2.36163e-08	1.5302e-07	KRT17
ENSG00000148204	1.06267	2.04558	2.63936e-08	1.69242e-07	CRB2
ENSG00000150625	0.548739	-2.04381	3.52755e-07	1.75741e-06	GPM6A
ENSG00000168461	47.3092	2.04342	2.44323e-27	3.12996e-24	RAB31
ENSG00000115361	3.86163	-2.04329	2.61438e-15	9.0519e-14	ACADL
ENSG00000110448	1.49598	2.04296	1.19647e-10	1.29503e-09	CD5
ENSG00000283213	0.390137	-2.04209	0.000148202	0.000418582
ENSG00000226581	0.706837	-2.04181	5.90297e-06	2.25111e-05	LINC02848
ENSG00000124334	0.698589	2.03941	1.44341e-07	7.81866e-07	IL9R
ENSG00000134326	3.04532	2.0393	1.89824e-10	1.95212e-09	CMPK2
ENSG00000178562	1.65066	2.03925	1.00555e-09	8.87092e-09	CD28
ENSG00000259803	1.21181	-2.03603	0.00101618	0.00236998	SLC22A31
ENSG00000034971	0.70153	-2.03355	0.000108609	0.000314992	MYOC
ENSG00000224397	0.643935	2.0327	1.68194e-10	1.75484e-09	PELATON
ENSG00000263639	4.0092	-2.03075	4.54551e-06	1.77961e-05	MSMB
ENSG00000149970	5.16013	-2.0306	2.86139e-13	5.94658e-12	CNKSR2
ENSG00000182162	1.02348	2.0301	6.35931e-09	4.65337e-08	P2RY8
ENSG00000109906	33.9316	-2.02947	1.14452e-06	5.12278e-06	ZBTB16
ENSG00000243649	9.87199	2.02939	2.50562e-15	8.75989e-14	CFB
ENSG00000185507	10.7229	2.02541	4.8343e-25	2.34333e-22	IRF7
ENSG00000164430	3.24616	2.02149	3.551e-24	1.27374e-21	CGAS
ENSG00000168539	2.73664	-2.02123	6.22159e-14	1.5541e-12	CHRM1
ENSG00000100079	0.998018	2.02093	4.56429e-08	2.7581e-07	LGALS2
ENSG00000101276	3.81234	2.01893	2.02155e-14	5.67394e-13	SLC52A3
ENSG00000006128	1.40032	-2.0179	2.32799e-07	1.20394e-06	TAC1
ENSG00000285901	7.31751	2.01689	2.60075e-13	5.47939e-12
ENSG00000115009	0.765013	2.01686	0.000100074	0.000292604	CCL20
ENSG00000285280	0.750954	-2.01251	5.25814e-08	3.13513e-07
ENSG00000145284	14.0454	-2.01247	1.10013e-13	2.56913e-12	SCD5
ENSG00000121966	3.28195	2.01166	2.63469e-11	3.31834e-10	CXCR4
ENSG00000173227	3.74248	2.0107	2.81833e-18	2.18817e-16	SYT12
ENSG00000161681	0.662694	-2.00941	1.21304e-07	6.6818e-07	SHANK1
ENSG00000121413	21.3537	-2.00442	3.43676e-25	1.81289e-22	ZSCAN18
ENSG00000285427	0.947113	-2.00439	0.00128691	0.00293238	SOD2-OT1
ENSG00000134321	3.47499	2.00277	6.8162e-09	4.95084e-08	RSAD2
ENSG00000188257	2.31666	1.99917	4.62882e-05	0.000145085	PLA2G2A
ENSG00000111249	1.85221	-1.99737	0.0112095	0.0205104	CUX2
ENSG00000122122	2.48955	1.99708	2.55398e-11	3.22575e-10	SASH3
ENSG00000173267	4.10643	-1.99477	2.08728e-13	4.52118e-12	SNCG
ENSG00000183134	0.758636	1.99304	1.31898e-09	1.13132e-08	PTGDR2
ENSG00000152078	24.1444	-1.99088	0.000305967	0.000805211	TLCD4
ENSG00000143867	4.30184	-1.99014	6.01219e-12	8.93361e-11	OSR1
ENSG00000279114	1.11643	-1.98956	4.07329e-08	2.48823e-07
ENSG00000184489	7.93014	1.98896	1.75672e-11	2.3065e-10	PTP4A3
ENSG00000255556	0.796212	-1.98815	0.0026616	0.00564588
ENSG00000114251	20.8762	1.98787	3.08364e-15	1.04943e-13	WNT5A
ENSG00000233143	0.657289	-1.98629	7.30545e-09	5.26832e-08	DIRC3-AS1
ENSG00000144868	1.27407	-1.98602	2.74313e-10	2.73322e-09	TMEM108
ENSG00000008516	1.84499	1.9855	3.82175e-11	4.63129e-10	MMP25
ENSG00000182667	4.69218	-1.98338	3.49557e-13	7.1242e-12	NTM
ENSG00000023445	29.2659	1.97981	5.60606e-13	1.08229e-11	BIRC3
ENSG00000153714	22.3679	1.97844	3.98441e-17	2.3353e-15	LURAP1L
ENSG00000112796	1.79402	-1.97797	1.85934e-09	1.53745e-08	ENPP5
ENSG00000266709	0.963623	1.97706	3.9754e-13	7.97525e-12
ENSG00000125409	0.758173	-1.97593	5.71059e-09	4.21132e-08	TEKT3
ENSG00000167286	1.16539	1.97592	3.60475e-10	3.51556e-09	CD3D
ENSG00000138669	6.8141	-1.9734	2.82781e-11	3.53564e-10	PRKG2
ENSG00000158786	30.4126	1.96963	4.98188e-24	1.71827e-21	PLA2G2F
ENSG00000166897	0.880876	-1.96807	1.43989e-08	9.80136e-08	ELFN2
ENSG00000267640	1.63578	-1.96788	9.90672e-14	2.34402e-12
ENSG00000240567	0.972275	-1.96564	3.06171e-07	1.54725e-06	LINC02067
ENSG00000006747	15.2325	-1.96415	3.23741e-13	6.64335e-12	SCIN
ENSG00000196639	21.8566	1.96346	1.20753e-21	2.00528e-19	HRH1
ENSG00000171208	5.10893	1.96266	1.94681e-16	9.26877e-15	NETO2
ENSG00000160791	1.7013	1.96218	2.05914e-13	4.48188e-12	CCR5
ENSG00000107742	5.52078	1.9599	1.55369e-12	2.67936e-11	SPOCK2
ENSG00000166770	5.29787	-1.95914	2.26841e-14	6.28808e-13	ZNF667-AS1
ENSG00000157330	0.497681	-1.95798	0.00727368	0.0138928	C1orf158
ENSG00000138759	20.0704	-1.95636	1.6553e-13	3.7012e-12	FRAS1
ENSG00000170074	1.72183	-1.95439	5.81284e-09	4.28145e-08	FAM153A
ENSG00000198805	35.1128	1.95337	1.55273e-22	3.48102e-20	PNP
ENSG00000260401	1.58993	1.9524	5.23557e-05	0.000162288
ENSG00000169174	4.24448	1.95188	8.04137e-16	3.21207e-14	PCSK9
ENSG00000151079	2.67723	-1.95095	1.66199e-08	1.11598e-07	KCNA6
ENSG00000259517	0.424652	-1.94998	0.00726524	0.0138786	LINC02169
ENSG00000162894	0.703715	1.94855	4.85834e-11	5.75524e-10	FCMR
ENSG00000185352	0.920246	-1.94725	3.78817e-05	0.000121107	HS6ST3
ENSG00000086205	3.06344	1.94458	2.33468e-13	4.99075e-12	FOLH1
ENSG00000197641	117.43	1.94314	3.65874e-20	4.28885e-18	SERPINB13
ENSG00000121742	116.85	1.94209	3.09438e-15	1.05109e-13	GJB6
ENSG00000080224	0.378976	1.94193	1.15044e-08	7.95798e-08	EPHA6
ENSG00000184227	10.3319	-1.9411	0.00238082	0.00510642	ACOT1
ENSG00000144619	2.77814	-1.94018	1.98531e-11	2.57087e-10	CNTN4
ENSG00000128342	5.36504	-1.93997	4.86098e-15	1.57084e-13	LIF
ENSG00000112293	52.6849	-1.93878	6.16478e-25	2.83501e-22	GPLD1
ENSG00000165272	982.497	1.93834	2.80992e-20	3.35973e-18	AQP3
ENSG00000026751	4.12401	1.93667	2.22532e-18	1.78174e-16	SLAMF7
ENSG00000150637	3.35571	1.93572	2.90309e-10	2.87504e-09	CD226
ENSG00000108679	43.099	1.93349	7.34177e-23	1.82881e-20	LGALS3BP
ENSG00000086300	4.92331	1.93322	6.47377e-15	2.0334e-13	SNX10
ENSG00000105639	3.35745	1.93305	5.54992e-13	1.07492e-11	JAK3
ENSG00000166676	0.399928	1.93299	7.5398e-08	4.34811e-07	TVP23A
ENSG00000185885	16.336	1.93264	4.54233e-17	2.61951e-15	IFITM1
ENSG00000198759	0.447831	1.92568	5.93562e-08	3.49378e-07	EGFL6
ENSG00000138496	42.8686	1.92446	5.76519e-25	2.72102e-22	PARP9
ENSG00000127423	1.42727	1.92427	2.63129e-17	1.62732e-15	AUNIP
ENSG00000259370	0.893806	-1.92401	1.80036e-05	6.19759e-05
ENSG00000280432	0.517314	-1.92333	2.62663e-05	8.70265e-05
ENSG00000139364	17.555	-1.9231	1.31406e-12	2.30071e-11	TMEM132B
ENSG00000127083	13.8768	-1.92177	1.34282e-10	1.43954e-09	OMD
ENSG00000266729	0.567092	1.91647	1.12008e-07	6.21361e-07	DSG1-AS1
ENSG00000143520	10676.7	-1.91331	2.4643e-15	8.64915e-14	FLG2
ENSG00000152580	30.7815	-1.91313	8.18811e-10	7.37959e-09	IGSF10
ENSG00000285476	6.01475	-1.91292	3.06013e-05	9.98607e-05
ENSG00000196616	36.0216	-1.91219	2.9186e-08	1.84834e-07	ADH1B
ENSG00000105664	5.21652	1.91124	1.35403e-07	7.37171e-07	COMP
ENSG00000134240	4.60081	-1.91038	3.70992e-05	0.000119008	HMGCS2
ENSG00000223863	6.38026	-1.90937	7.96027e-18	5.66538e-16	LINC01805
ENSG00000237943	0.672068	1.90875	2.86648e-08	1.81854e-07	PRKCQ-AS1
ENSG00000049768	0.655734	1.90595	2.33269e-08	1.51473e-07	FOXP3
ENSG00000165606	1.65691	1.90047	1.23704e-05	4.40204e-05	DRGX
ENSG00000276128	0.704764	-1.89991	1.30749e-06	5.76444e-06
ENSG00000062038	95.9744	1.89962	2.15982e-20	2.63512e-18	CDH3
ENSG00000168306	4.20299	-1.89891	9.87737e-05	0.000289273	ACOX2
ENSG00000183479	16.234	1.89842	1.35172e-17	8.88027e-16	TREX2
ENSG00000130600	92.3822	-1.89803	1.05923e-05	3.82701e-05	H19
ENSG00000162779	1.02531	-1.89758	0.00721879	0.0138056	AXDND1
ENSG00000285934	0.774275	-1.89664	0.000338313	0.000881162
ENSG00000164530	36.3194	-1.89453	6.13155e-11	7.11764e-10	PI16
ENSG00000128815	12.0343	1.89205	6.97431e-12	1.01612e-10	WDFY4
ENSG00000256349	0.475403	-1.89195	0.0165534	0.0290353
ENSG00000172020	0.670649	-1.89139	5.32919e-05	0.000164905	GAP43
ENSG00000127954	55.1337	1.88925	1.81335e-11	2.37018e-10	STEAP4
ENSG00000162572	1.78804	1.8864	4.00212e-12	6.1931e-11	SCNN1D
ENSG00000172264	10.0177	-1.88331	5.8236e-14	1.46079e-12	MACROD2
ENSG00000151715	52.788	1.8833	2.64685e-23	7.53513e-21	TMEM45B
ENSG00000158258	13.8654	-1.88118	1.80444e-12	3.05597e-11	CLSTN2
ENSG00000102245	0.481435	1.88078	5.62091e-07	2.68829e-06	CD40LG
ENSG00000112936	4.61883	-1.87423	8.46805e-06	3.1237e-05	C7
ENSG00000138131	5.95309	-1.86935	8.98683e-08	5.09415e-07	LOXL4
ENSG00000261609	1247.09	-1.86877	1.84628e-24	7.04531e-22	GAN
ENSG00000113263	3.93074	1.86785	2.39724e-10	2.42086e-09	ITK
ENSG00000242512	0.437571	1.86395	1.67363e-05	5.80479e-05	LINC01206
ENSG00000280099	0.675657	-1.85711	1.22697e-05	4.36882e-05
ENSG00000146192	13.8601	1.85688	2.1012e-22	4.54037e-20	FGD2
ENSG00000104998	5.57106	1.85654	2.14847e-12	3.56785e-11	IL27RA
ENSG00000205045	0.5465	1.85381	4.86504e-08	2.92114e-07
ENSG00000185038	0.685223	-1.85272	3.57952e-08	2.2191e-07	MROH2A
ENSG00000109738	1.90026	-1.85229	1.74368e-07	9.26328e-07	GLRB
ENSG00000186481	0.900133	1.84991	0.000101866	0.000297212	ANKRD20A5P
ENSG00000160185	0.46392	1.84936	7.54194e-06	2.81274e-05	UBASH3A
ENSG00000189433	37.1942	-1.84893	2.73813e-20	3.29586e-18	GJB4
ENSG00000224307	1.05821	-1.84744	5.64859e-09	4.17247e-08
ENSG00000184985	4.01635	1.84582	4.32928e-14	1.11881e-12	SORCS2
ENSG00000170477	1.04473	-1.84539	0.00185013	0.00406395	KRT4
ENSG00000211751	1.30241	1.84455	1.71975e-07	9.15514e-07	TRBC1
ENSG00000151014	8.1258	1.84216	7.82948e-20	8.5623e-18	NOCT
ENSG00000132530	15.0538	1.84124	2.1928e-12	3.62135e-11	XAF1
ENSG00000162706	15.3896	-1.84062	4.12168e-10	3.98074e-09	CADM3
ENSG00000198046	4.44003	-1.84062	2.84055e-12	4.56909e-11	ZNF667
ENSG00000226816	1.41658	-1.84036	1.02742e-09	9.04156e-09
ENSG00000107105	1.4545	1.84028	2.92814e-11	3.63938e-10	ELAVL2
ENSG00000100078	26.676	1.83889	1.13817e-22	2.58393e-20	PLA2G3
ENSG00000160321	3.08962	-1.83856	7.02617e-06	2.64181e-05	ZNF208
ENSG00000171189	0.846705	-1.8356	2.4357e-06	1.01168e-05	GRIK1
ENSG00000179841	4.64168	-1.83386	2.07624e-10	2.12179e-09	AKAP5
ENSG00000186862	1.26472	-1.83365	2.8803e-08	1.82602e-07	PDZD7
ENSG00000233008	4.85122	-1.83359	3.56077e-10	3.47646e-09	LINC01725
ENSG00000176920	12.8861	1.83337	5.32624e-20	6.08446e-18	FUT2
ENSG00000228065	17.5348	-1.83227	1.37358e-12	2.39499e-11	LINC01515
ENSG00000138642	15.8706	1.83189	4.89271e-14	1.25358e-12	HERC6
ENSG00000215910	0.68012	1.83166	3.70615e-11	4.50643e-10	C1orf167
ENSG00000164176	38.2877	-1.83015	1.84641e-20	2.29968e-18	EDIL3
ENSG00000013725	1.86613	1.82404	3.95577e-10	3.83281e-09	CD6
ENSG00000185338	1.65225	1.8239	3.89814e-13	7.8466e-12	SOCS1
ENSG00000259283	0.29224	-1.82105	0.00241822	0.00518045
ENSG00000124253	0.451471	-1.81972	0.00666129	0.0128463	PCK1
ENSG00000227051	91.1616	-1.81961	2.56049e-21	3.92499e-19	C14orf132
ENSG00000118515	118.541	1.81926	1.69727e-25	9.81953e-23	SGK1
ENSG00000130751	3.34289	-1.81925	3.55171e-13	7.23042e-12	NPAS1
ENSG00000283992	32.8669	1.81693	1.56729e-18	1.30741e-16	SLURP2
ENSG00000270120	0.928329	1.81579	7.05963e-12	1.02771e-10
ENSG00000280339	0.788169	-1.81358	3.1228e-06	1.26972e-05
ENSG00000096996	0.638056	1.81267	1.23191e-07	6.77323e-07	IL12RB1
ENSG00000064205	28.3376	-1.81188	1.16861e-07	6.46361e-07	CCN5
ENSG00000286364	1.00005	-1.81122	1.58006e-05	5.50579e-05
ENSG00000181790	5.03663	-1.80974	9.69254e-09	6.80641e-08	ADGRB1
ENSG00000259343	0.562119	-1.80825	1.25295e-06	5.54857e-06	TMC3-AS1
ENSG00000118257	14.7591	1.80818	1.75529e-16	8.48549e-15	NRP2
ENSG00000112530	1.12308	-1.80664	8.41844e-08	4.81188e-07	PACRG
ENSG00000122756	1.44809	-1.80595	2.80098e-08	1.78584e-07	CNTFR
ENSG00000172201	184.745	-1.80468	3.99867e-21	5.76848e-19	ID4
ENSG00000163823	1.95991	1.80325	4.07705e-08	2.48968e-07	CCR1
ENSG00000165899	0.915024	-1.80178	0.00159451	0.00355993	OTOGL
ENSG00000268104	25.3231	1.80128	8.75784e-09	6.20837e-08	SLC6A14
ENSG00000011422	3.56551	1.80028	2.82899e-13	5.89291e-12	PLAUR
ENSG00000163032	25.6211	1.80019	5.63662e-22	1.04219e-19	VSNL1
ENSG00000183918	0.686313	1.79989	3.11959e-09	2.46081e-08	SH2D1A
ENSG00000204335	1.4482	-1.79881	1.368e-09	1.16778e-08	SP5
ENSG00000064763	48.0195	-1.79813	0.00280372	0.00591203	FAR2
ENSG00000172927	3.1088	-1.79733	1.10487e-07	6.13492e-07	MYEOV
ENSG00000164761	0.793914	1.79696	4.48676e-09	3.40542e-08	TNFRSF11B
ENSG00000155761	3.78703	-1.79551	7.52748e-08	4.3424e-07	SPAG17
ENSG00000113356	9.25139	1.79289	4.13196e-21	5.88148e-19	POLR3G
ENSG00000170439	0.763829	-1.79215	0.0122512	0.0221966	METTL7B
ENSG00000133433	7.51115	-1.79134	0.0230771	0.0391717	GSTT2B
ENSG00000111837	0.612071	1.78958	4.88789e-07	2.36292e-06	MAK
ENSG00000167554	0.84875	-1.7876	1.20052e-08	8.28444e-08	ZNF610
ENSG00000026559	0.553398	1.78647	2.31375e-08	1.5057e-07	KCNG1
ENSG00000065675	1.16564	1.78571	5.02478e-09	3.78018e-08	PRKCQ
ENSG00000144908	1.7014	-1.78469	0.00110841	0.0025654	ALDH1L1
ENSG00000183674	0.842105	1.78458	1.36187e-09	1.16366e-08	LINC00518
ENSG00000197353	6.63771	1.78445	4.87287e-11	5.76361e-10	LYPD2
ENSG00000196136	6.90584	1.78368	3.85815e-07	1.90938e-06	SERPINA3
ENSG00000179913	5.16564	1.78244	1.02321e-07	5.72049e-07	B3GNT3
ENSG00000143851	2.02803	1.78227	8.04954e-10	7.27297e-09	PTPN7
ENSG00000103187	12.8127	1.78149	4.61588e-18	3.4351e-16	COTL1
ENSG00000279659	0.422276	-1.7739	6.60083e-05	0.000201165
ENSG00000089225	1.5266	-1.77352	8.74375e-10	7.82531e-09	TBX5
ENSG00000125740	21.7794	1.77173	0.000110138	0.000318908	FOSB
ENSG00000254126	4.29759	1.77169	0.000283753	0.000753383	CD8B2
ENSG00000168685	8.77257	1.7709	1.70972e-09	1.42556e-08	IL7R
ENSG00000270722	1.44257	1.7699	1.60057e-05	5.57186e-05	RNVU1-31
ENSG00000130032	3.40783	-1.76952	5.34094e-10	5.04422e-09	PRRG3
ENSG00000077616	1.31777	-1.76946	5.07352e-07	2.44541e-06	NAALAD2
ENSG00000164292	52.7885	-1.76944	1.49409e-26	1.33983e-23	RHOBTB3
ENSG00000012171	6.22848	-1.76854	1.35417e-09	1.15873e-08	SEMA3B
ENSG00000287985	0.6766	-1.76826	0.00104138	0.00242497
ENSG00000204677	4.00089	-1.76742	3.67941e-06	1.473e-05	FAM153CP
ENSG00000077942	155.783	-1.76645	6.21424e-13	1.18189e-11	FBLN1
ENSG00000170379	21.2855	1.76568	4.4247e-25	2.20436e-22	TCAF2
ENSG00000165125	11.5359	-1.76559	1.61445e-15	5.89718e-14	TRPV6
ENSG00000107282	11.6112	-1.76267	6.35509e-25	2.84946e-22	APBA1
ENSG00000182732	0.625351	-1.76158	1.1332e-07	6.28444e-07	RGS6
ENSG00000189045	0.783681	-1.76051	6.84842e-08	3.99046e-07	ANKDD1B
ENSG00000164879	1.22429	-1.7571	4.79295e-10	4.57242e-09	CA3
ENSG00000174946	0.857884	1.75685	7.00381e-08	4.07307e-07	GPR171
ENSG00000137936	19.8287	-1.75556	1.86877e-18	1.51658e-16	BCAR3
ENSG00000074590	66.1977	-1.75468	4.25008e-19	4.09813e-17	NUAK1
ENSG00000203865	6.87845	-1.75428	4.97907e-17	2.83491e-15	ATP1A1-AS1
ENSG00000184408	0.952376	-1.75102	2.86474e-05	9.40839e-05	KCND2
ENSG00000103534	14.6604	1.75036	1.1064e-15	4.21764e-14	TMC5
ENSG00000183798	4.95802	-1.74959	0.000360488	0.000933624	EMILIN3
ENSG00000113070	19.8242	1.74843	4.45014e-09	3.38192e-08	HBEGF
ENSG00000149506	0.405755	-1.74802	0.00836996	0.0157502	ZP1
ENSG00000138798	2.77221	-1.74788	1.15502e-10	1.257e-09	EGF
ENSG00000241684	1.71003	-1.74612	9.04045e-09	6.3986e-08	ADAMTS9-AS2
ENSG00000143365	26.7473	-1.74556	1.73607e-19	1.76911e-17	RORC
ENSG00000109625	8.5914	-1.74387	2.77153e-07	1.41214e-06	CPZ
ENSG00000211896	7.35534	1.74306	0.0164035	0.0288117	IGHG1
ENSG00000227953	0.5147	-1.74213	3.71053e-06	1.48413e-05	LINC01341
ENSG00000147689	11.818	1.74007	5.57904e-15	1.77412e-13	FAM83A
ENSG00000090382	38.3294	1.73928	4.31795e-11	5.1801e-10	LYZ
ENSG00000070526	0.515595	1.73914	2.24954e-06	9.41115e-06	ST6GALNAC1
ENSG00000267731	0.607639	-1.73882	2.64639e-06	1.0911e-05
ENSG00000113494	38.2558	-1.73867	1.49669e-16	7.39479e-15	PRLR
ENSG00000104814	1.29034	1.73835	2.15107e-10	2.19192e-09	MAP4K1
ENSG00000156127	1.07746	1.73602	9.69402e-11	1.07256e-09	BATF
ENSG00000198515	4.93968	-1.73496	7.42488e-12	1.07652e-10	CNGA1
ENSG00000185640	105.461	-1.73311	0.00701056	0.0134518	KRT79
ENSG00000099994	31.285	-1.73237	1.94591e-17	1.22896e-15	SUSD2
ENSG00000146839	0.365826	1.73158	2.52192e-05	8.41128e-05	ZAN
ENSG00000168702	2.46961	-1.73133	1.89875e-08	1.25987e-07	LRP1B
ENSG00000182566	0.355172	1.7297	0.000262665	0.000702806	CLEC4G
ENSG00000008517	4.75422	1.72928	3.01318e-10	2.97094e-09	IL32
ENSG00000198851	1.41857	1.72863	2.76014e-09	2.1973e-08	CD3E
ENSG00000149573	104.82	1.72825	2.22811e-22	4.75729e-20	MPZL2
ENSG00000078237	16.0892	1.72705	6.8735e-14	1.69103e-12	TIGAR
ENSG00000167920	23.989	-1.72678	2.20932e-14	6.15281e-13	TMEM99
ENSG00000255471	0.533048	-1.72636	3.50526e-06	1.40894e-05
ENSG00000221963	52.0257	1.72541	1.29327e-18	1.09928e-16	APOL6
ENSG00000022267	56.6489	-1.72295	7.76285e-20	8.54151e-18	FHL1
ENSG00000286257	0.649546	-1.71851	0.0119008	0.0216297
ENSG00000142089	37.4885	1.7178	1.23619e-17	8.24204e-16	IFITM3
ENSG00000162040	23.8238	-1.71738	1.15892e-14	3.4423e-13	HS3ST6
ENSG00000185610	1.82712	-1.71733	0.000448912	0.00113879	DBX2
ENSG00000146242	26.977	1.71715	1.05004e-23	3.36295e-21	TPBG
ENSG00000110697	9.27751	1.71707	1.11563e-21	1.86998e-19	PITPNM1
ENSG00000182866	2.01584	1.71679	3.90271e-09	3.01184e-08	LCK
ENSG00000104267	133.294	1.71597	1.43095e-11	1.92384e-10	CA2
ENSG00000116678	33.8368	-1.71516	5.2263e-12	7.88849e-11	LEPR
ENSG00000182230	0.854198	-1.71506	3.72057e-05	0.000119286	FAM153B
ENSG00000123342	4.05121	1.71379	1.95656e-10	2.00864e-09	MMP19
ENSG00000154096	10.8736	1.71296	8.89513e-10	7.94097e-09	THY1
ENSG00000228412	1.87012	-1.71168	6.97489e-15	2.18315e-13	LNC-LBCS
ENSG00000256940	2.98084	1.70988	2.57673e-17	1.59909e-15	PPP1R14B-AS1
ENSG00000131650	7.94455	1.70556	1.38221e-12	2.40213e-11	KREMEN2
ENSG00000111058	7.5419	-1.70489	2.60968e-10	2.61332e-09	ACSS3
ENSG00000099139	15.8233	-1.70362	4.10582e-14	1.06413e-12	PCSK5
ENSG00000251491	1.14372	-1.70302	0.000720971	0.0017462	OR7E28P
ENSG00000197406	0.436852	-1.70239	0.000384295	0.000988999	DIO3
ENSG00000155918	3.51253	1.70124	1.39762e-15	5.20047e-14	RAET1L
ENSG00000163874	28.5777	1.70005	4.84242e-19	4.57099e-17	ZC3H12A
ENSG00000231187	3.57606	-1.69905	4.73344e-11	5.62586e-10
ENSG00000108556	2.92192	-1.69809	3.885e-07	1.92002e-06	CHRNE
ENSG00000082482	6.04742	-1.69802	1.01932e-07	5.70406e-07	KCNK2
ENSG00000125430	6.89363	1.6974	4.1243e-16	1.83092e-14	HS3ST3B1
ENSG00000198576	1.618	1.69452	1.19361e-06	5.31598e-06	ARC
ENSG00000186952	1.16769	-1.69337	2.74125e-13	5.73011e-12	TMEM232
ENSG00000106819	27.2355	1.6923	1.28665e-17	8.51514e-16	ASPN
ENSG00000186912	1.31268	-1.69134	6.32118e-06	2.39582e-05	P2RY4
ENSG00000157368	33.3962	-1.69112	4.15314e-20	4.80558e-18	IL34
ENSG00000089127	19.2379	1.68933	4.6725e-16	2.04394e-14	OAS1
ENSG00000125355	4.0686	-1.68714	2.1312e-11	2.74394e-10	TMEM255A
ENSG00000211772	2.68738	1.68634	7.79963e-09	5.58591e-08	TRBC2
ENSG00000114638	0.830589	-1.68621	6.14226e-06	2.33492e-05	UPK1B
ENSG00000131018	351.134	-1.68579	1.04582e-21	1.78636e-19	SYNE1
ENSG00000106483	1.42539	-1.68403	0.00605641	0.0117977	SFRP4
ENSG00000231648	1.6562	-1.68363	0.0267116	0.044569	LINC01698
ENSG00000272398	234.112	1.68264	6.48739e-16	2.69064e-14	CD24
ENSG00000164920	5.9492	-1.68187	2.54475e-09	2.03387e-08	OSR2
ENSG00000260855	1.4028	-1.67947	7.77835e-10	7.07003e-09
ENSG00000172731	4.95859	1.67713	8.43114e-16	3.33067e-14	LRRC20
ENSG00000104888	0.743473	-1.67549	7.91925e-05	0.000237234	SLC17A7
ENSG00000181026	17.3143	1.67395	1.65771e-15	6.03063e-14	AEN
ENSG00000101349	0.595964	-1.67293	0.0025325	0.00539499	PAK5
ENSG00000132975	3.53618	-1.67273	0.00454569	0.00911424	GPR12
ENSG00000186818	0.979868	1.67266	7.33269e-06	2.74217e-05	LILRB4
ENSG00000150893	12.5073	-1.67147	6.18774e-09	4.52968e-08	FREM2
ENSG00000287895	0.626332	1.67121	3.64752e-09	2.83318e-08
ENSG00000188763	0.694127	1.67099	2.32956e-11	2.97371e-10	FZD9
ENSG00000164687	248.693	1.67003	3.67827e-15	1.2194e-13	FABP5
ENSG00000153395	16.2761	1.6692	3.91295e-18	2.93635e-16	LPCAT1
ENSG00000116194	22.1594	-1.66622	3.3889e-08	2.11262e-07	ANGPTL1
ENSG00000158481	5.5521	1.66354	4.45705e-10	4.27471e-09	CD1C
ENSG00000132554	2.235	-1.66245	7.73357e-09	5.54363e-08	RGS22
ENSG00000233836	34.2514	-1.66122	1.52123e-20	1.93499e-18
ENSG00000221866	20.4029	-1.66108	3.77341e-16	1.67931e-14	PLXNA4
ENSG00000168491	1.08148	-1.66064	4.4706e-10	4.28542e-09	CCDC110
ENSG00000171346	493.464	-1.65817	7.9535e-13	1.47058e-11	KRT15
ENSG00000255993	0.525567	-1.65814	0.00078276	0.00188037	PSMC1P9
ENSG00000171224	0.655687	-1.65674	1.10995e-06	4.99048e-06	FAM241B
ENSG00000125780	207.004	1.65589	3.88579e-17	2.29249e-15	TGM3
ENSG00000203782	616.549	-1.65357	8.47407e-13	1.55242e-11	LORICRIN
ENSG00000107159	2.39391	-1.6522	1.11181e-06	4.99759e-06	CA9
ENSG00000119121	2.13165	1.64952	3.29093e-12	5.21404e-11	TRPM6
ENSG00000135898	0.952765	1.64897	2.52544e-06	1.04634e-05	GPR55
ENSG00000153283	2.67227	1.64695	1.65852e-07	8.86339e-07	CD96
ENSG00000049540	31.6811	-1.64613	2.07065e-08	1.35934e-07	ELN
ENSG00000108684	0.496007	-1.6459	0.000425939	0.00108759	ASIC2
ENSG00000085831	29.6807	1.64552	7.81021e-25	3.33515e-22	TTC39A
ENSG00000188171	17.4883	-1.64467	7.12108e-19	6.48307e-17	ZNF626
ENSG00000272636	9.56616	1.64332	9.11769e-09	6.4431e-08	DOC2B
ENSG00000136929	0.573366	-1.64197	5.29742e-06	2.04629e-05	HEMGN
ENSG00000115919	4.35694	1.64042	1.75627e-11	2.3065e-10	KYNU
ENSG00000187474	7.68306	1.64039	7.30909e-11	8.30726e-10	FPR3
ENSG00000135047	5.86134	1.64028	7.36166e-14	1.78904e-12	CTSL
ENSG00000197249	2.03282	1.63999	2.29629e-09	1.86184e-08	SERPINA1
ENSG00000180481	1.19227	-1.6386	1.45911e-05	5.11815e-05	GLIPR1L2
ENSG00000143536	4.26428	-1.63792	5.44525e-07	2.60915e-06	CRNN
ENSG00000250056	1.64693	-1.63743	7.25725e-05	0.000218938	LINC01018
ENSG00000069399	6.71312	1.63454	2.10017e-15	7.42931e-14	BCL3
ENSG00000174175	2.73487	1.63179	2.85864e-12	4.59405e-11	SELP
ENSG00000167895	2.99895	1.62879	7.68788e-11	8.69918e-10	TMC8
ENSG00000111341	30.3834	-1.62481	1.75914e-08	1.17637e-07	MGP
ENSG00000207063	0.557586	-1.62382	0.000141432	0.000401421	SNORD116-1
ENSG00000125347	24.5448	1.62362	7.66066e-20	8.48111e-18	IRF1
ENSG00000125089	6.25444	1.62247	2.39154e-12	3.93506e-11	SH3TC1
ENSG00000177551	2.00732	-1.62176	1.67405e-10	1.74863e-09	NHLH2
ENSG00000251141	6.34613	-1.61979	1.38494e-11	1.87181e-10	MRPS30-DT
ENSG00000160883	0.623772	1.61757	1.06814e-05	3.8561e-05	HK3
ENSG00000229267	3.50031	-1.61741	6.24169e-12	9.22875e-11	SNHG31
ENSG00000143119	6.33715	1.61719	7.49822e-12	1.08452e-10	CD53
ENSG00000149043	33.5629	-1.6167	2.0654e-10	2.11191e-09	SYT8
ENSG00000284505	1.94528	1.61597	9.04655e-13	1.64888e-11	LYNX1-SLURP2
ENSG00000214595	5.88767	1.61551	3.56517e-17	2.1243e-15	EML6
ENSG00000002587	1.21385	1.61311	1.25582e-07	6.89622e-07	HS3ST1
ENSG00000112837	11.1049	-1.61263	1.47018e-10	1.56299e-09	TBX18
ENSG00000166869	164.969	-1.61228	1.45888e-16	7.26804e-15	CHP2
ENSG00000118849	7.52275	-1.61152	0.000908776	0.00214685	RARRES1
ENSG00000241322	5.17665	1.611	8.79579e-14	2.10337e-12	CDRT1
ENSG00000117069	0.44126	-1.60903	3.86062e-05	0.000123072	ST6GALNAC5
ENSG00000042832	4.27189	-1.60749	2.16557e-08	1.41389e-07	TG
ENSG00000250334	1.66292	-1.60716	1.37756e-09	1.17538e-08	LINC00989
ENSG00000186326	1.82857	-1.60704	0.000374861	0.000967217	RGS9BP
ENSG00000174502	8.25618	1.60366	7.16265e-10	6.56396e-09	SLC26A9
ENSG00000183066	1.12204	-1.60249	1.17053e-07	6.46946e-07	WBP2NL
ENSG00000128578	2.26105	1.5992	1.31626e-14	3.84481e-13	STRIP2
ENSG00000171848	27.0803	1.5991	7.66027e-16	3.10128e-14	RRM2
ENSG00000075618	60.0602	1.5978	2.64335e-17	1.62916e-15	FSCN1
ENSG00000277067	1.48012	-1.59674	0.0049335	0.00981501
ENSG00000132854	1.02079	-1.59659	2.15564e-05	7.29736e-05	KANK4
ENSG00000115616	3.51422	-1.59657	3.541e-05	0.0001141	SLC9A2
ENSG00000136155	942.928	-1.59619	5.90318e-20	6.70085e-18	SCEL
ENSG00000250378	1.61351	-1.5955	3.54848e-08	2.20138e-07
ENSG00000092969	8.48854	-1.59546	2.63045e-14	7.18068e-13	TGFB2
ENSG00000161405	5.09846	1.59505	2.82891e-11	3.53564e-10	IKZF3
ENSG00000105427	85.0114	1.59308	1.80136e-19	1.82527e-17	CNFN
ENSG00000113946	2.4429	-1.59212	1.60609e-11	2.13057e-10	CLDN16
ENSG00000159860	1.4076	1.59199	8.37907e-06	3.09499e-05	TCAF2P1
ENSG00000145623	58.254	1.59157	5.2402e-24	1.74043e-21	OSMR
ENSG00000197766	90.0132	-1.59148	3.22953e-11	3.97267e-10	CFD
ENSG00000147168	3.57293	1.59145	7.28508e-10	6.66282e-09	IL2RG
ENSG00000154153	34.1052	-1.59112	2.37712e-19	2.36853e-17	RETREG1
ENSG00000176222	1.21717	-1.59081	2.0591e-06	8.68737e-06	ZNF404
ENSG00000187151	6.09981	-1.59056	6.42149e-08	3.75756e-07	ANGPTL5
ENSG00000100344	9.44701	-1.59018	5.12367e-11	6.03765e-10	PNPLA3
ENSG00000170542	6.4448	1.58861	7.91505e-10	7.17677e-09	SERPINB9
ENSG00000144891	3.76494	-1.58848	1.58407e-07	8.50766e-07	AGTR1
ENSG00000165953	360.8	-1.5883	2.41529e-17	1.5041e-15	SERPINA12
ENSG00000275910	0.41547	-1.58811	0.00110922	0.00256694
ENSG00000169435	17.1084	-1.58679	5.07235e-13	9.85619e-12	RASSF6
ENSG00000135218	66.5971	1.58543	6.38902e-10	5.92182e-09	CD36
ENSG00000132182	19.8944	1.58454	6.65162e-22	1.16958e-19	NUP210
ENSG00000130595	1.87427	-1.58353	5.40789e-06	2.08402e-05	TNNT3
ENSG00000250486	0.854962	-1.58328	1.76902e-08	1.18209e-07	FAM218A
ENSG00000122862	8.27487	1.58318	1.393e-13	3.18261e-12	SRGN
ENSG00000154277	2.37896	-1.58315	4.69198e-08	2.82575e-07	UCHL1
ENSG00000126016	15.0324	-1.58309	3.59253e-20	4.23895e-18	AMOT
ENSG00000237643	3.14102	-1.58189	1.92344e-07	1.01193e-06
ENSG00000162692	5.89929	1.58106	1.5277e-08	1.03355e-07	VCAM1
ENSG00000186310	3.14646	-1.58088	2.97955e-13	6.17783e-12	NAP1L3
ENSG00000104856	13.0786	1.58047	2.48196e-15	8.69414e-14	RELB
ENSG00000084444	37.1462	-1.57871	2.75903e-22	5.82155e-20	FAM234B
ENSG00000198168	26.3035	-1.578	1.62644e-17	1.05308e-15	SVIP
ENSG00000198821	0.988709	1.57688	1.01438e-08	7.09277e-08	CD247
ENSG00000174950	2.64619	1.57516	1.00807e-12	1.81706e-11	CD164L2
ENSG00000092929	5.98279	1.57484	9.68615e-18	6.75958e-16	UNC13D
ENSG00000116824	2.07417	1.57399	1.49928e-07	8.09028e-07	CD2
ENSG00000125910	0.619802	1.57115	3.14662e-06	1.27883e-05	S1PR4
ENSG00000151623	11.9121	-1.56994	1.21501e-17	8.17228e-16	NR3C2
ENSG00000130164	80.6185	1.56956	3.35481e-15	1.12464e-13	LDLR
ENSG00000186407	0.724621	1.56948	2.21571e-05	7.48375e-05	CD300E
ENSG00000176402	0.956001	-1.56936	3.47256e-07	1.73193e-06	GJC3
ENSG00000145649	0.52595	1.56929	9.79601e-07	4.46257e-06	GZMA
ENSG00000169752	3.12231	-1.56882	3.82978e-12	5.95209e-11	NRG4
ENSG00000243069	0.862669	-1.56791	2.76642e-06	1.13667e-05	ARHGEF26-AS1
ENSG00000101542	1.93758	-1.56778	9.28156e-11	1.03074e-09	CDH20
ENSG00000225783	7.64656	1.56757	4.93806e-10	4.70085e-09	MIAT
ENSG00000230417	0.450697	-1.56654	0.00329867	0.00684223	LINC00595
ENSG00000127084	5.58335	1.56638	3.61836e-15	1.20176e-13	FGD3
ENSG00000159289	0.377237	-1.5661	0.00952108	0.0177009	GOLGA6A
ENSG00000224957	0.642518	-1.56457	0.000703376	0.00170774	LINC01266
ENSG00000279712	2.04388	-1.56268	0.000119512	0.000343721
ENSG00000173918	19.356	1.56196	6.14291e-10	5.71734e-09	C1QTNF1
ENSG00000010438	25.9225	1.55963	1.34106e-17	8.84259e-16	PRSS3
ENSG00000139292	10.3162	-1.55945	1.28794e-06	5.68945e-06	LGR5
ENSG00000154928	10.6576	-1.55921	2.19678e-12	3.62459e-11	EPHB1
ENSG00000179133	1.88939	-1.55913	5.76058e-06	2.20384e-05	C10orf67
ENSG00000182481	44.2406	1.55894	8.24717e-22	1.43605e-19	KPNA2
ENSG00000236816	1.00047	-1.55885	0.000709431	0.00171988	ANKRD20A7P
ENSG00000148541	10.3662	-1.55742	2.77842e-17	1.69493e-15	FAM13C
ENSG00000109819	12.5904	-1.55692	2.04619e-09	1.67879e-08	PPARGC1A
ENSG00000120889	14.1692	1.55571	3.54375e-21	5.17004e-19	TNFRSF10B
ENSG00000286299	3.1399	-1.55449	1.28007e-05	4.54256e-05
ENSG00000039560	69.6512	-1.55309	1.48368e-21	2.35485e-19	RAI14
ENSG00000165084	0.637989	-1.5511	1.60221e-05	5.57648e-05	C8orf34
ENSG00000284292	0.584561	1.55096	0.016556	0.0290369
ENSG00000148339	35.5339	1.55076	8.2327e-14	1.98192e-12	SLC25A25
ENSG00000154065	4.03491	1.55048	4.10989e-13	8.21749e-12	ANKRD29
ENSG00000277778	0.630846	-1.55022	0.000443955	0.00112781	PGM5P2
ENSG00000144857	77.5956	-1.54838	5.40311e-22	1.02828e-19	BOC
ENSG00000111331	40.1669	1.54703	8.68106e-16	3.39204e-14	OAS3
ENSG00000155966	3.64657	-1.54685	2.99385e-08	1.88999e-07	AFF2
ENSG00000237757	0.60009	-1.54335	7.06774e-05	0.000213735	EEF1A1P30
ENSG00000143028	1.3244	-1.54322	0.01769	0.0308059	SYPL2
ENSG00000121807	4.01822	1.54064	2.39758e-09	1.93174e-08	CCR2
ENSG00000112541	1.40227	1.54045	3.207e-08	2.00759e-07	PDE10A
ENSG00000203722	2.05764	1.54043	7.04133e-13	1.31685e-11	RAET1G
ENSG00000207263	0.83897	-1.53985	0.000529352	0.00132007	SNORD116-16
ENSG00000254154	3.05007	-1.53785	1.97515e-06	8.35677e-06	CRYZL2P-SEC16B
ENSG00000115556	2.05487	1.53759	2.02195e-11	2.61454e-10	PLCD4
ENSG00000236438	1.9901	1.53758	0.000142251	0.00040349	FAM157A
ENSG00000250264	8.15323	1.53728	1.3094e-06	5.77003e-06
ENSG00000135373	317.608	1.53715	6.2197e-21	8.58079e-19	EHF
ENSG00000176971	5.84858	-1.5339	1.62881e-11	2.15592e-10	FIBIN
ENSG00000146233	34.5707	-1.53359	7.30779e-17	4.00811e-15	CYP39A1
ENSG00000130558	11.4839	1.53296	4.42312e-15	1.45025e-13	OLFM1
ENSG00000138944	3.56191	1.53247	4.69968e-12	7.15524e-11	SHISAL1
ENSG00000008394	36.2014	-1.53217	0.00184242	0.00404999	MGST1
ENSG00000280136	0.416451	-1.53207	0.0232982	0.0394983
ENSG00000137841	2.82688	1.53087	6.45165e-08	3.77276e-07	PLCB2
ENSG00000168913	0.795738	-1.52955	6.64446e-06	2.51145e-05	ENHO
ENSG00000119457	31.8662	-1.52953	3.24618e-14	8.65141e-13	SLC46A2
ENSG00000134339	0.399622	1.52922	0.00207609	0.00451057	SAA2
ENSG00000169129	28.442	1.52833	2.19224e-19	2.19652e-17	AFAP1L2
ENSG00000124721	1.08924	-1.52756	0.000479584	0.00120718	DNAH8
ENSG00000127129	1.08376	1.52702	0.000137839	0.000392031	EDN2
ENSG00000029153	118.846	1.52608	3.3132e-22	6.75252e-20	ARNTL2
ENSG00000115474	5.47766	-1.52437	8.23898e-08	4.71795e-07	KCNJ13
ENSG00000242808	0.652384	-1.52165	3.40721e-06	1.37291e-05	SOX2-OT
ENSG00000147443	2.44079	1.52103	9.30423e-11	1.03198e-09	DOK2
ENSG00000224165	1.08888	-1.52094	2.3708e-09	1.91447e-08	DNAJC27-AS1
ENSG00000100504	73.3645	1.52065	4.15653e-27	4.14152e-24	PYGL
ENSG00000166473	1.05706	-1.51908	0.00132969	0.00301798	PKD1L2
ENSG00000205037	0.627873	-1.51858	0.00132719	0.00301344
ENSG00000088882	1.84064	1.51588	3.46482e-06	1.39362e-05	CPXM1
ENSG00000170381	7.91156	-1.51488	7.22171e-09	5.21423e-08	SEMA3E
ENSG00000213402	1.36788	1.51487	3.30852e-07	1.65786e-06	PTPRCAP
ENSG00000222041	2.06024	1.51444	9.57694e-09	6.72786e-08	CYTOR
ENSG00000101224	18.9379	1.51411	1.00314e-23	3.27115e-21	CDC25B
ENSG00000159337	37.2781	1.51321	3.81669e-10	3.70815e-09	PLA2G4D
ENSG00000162782	0.533789	-1.51282	0.00020603	0.000564145	TDRD5
ENSG00000128165	0.680172	1.51267	1.8289e-07	9.6759e-07	ADM2
ENSG00000162722	1.1322	1.51231	4.73887e-05	0.000148276	TRIM58
ENSG00000095321	55.4072	-1.51212	0.00262706	0.0055792	CRAT
ENSG00000168621	0.815699	1.5121	3.23398e-08	2.02307e-07	GDNF
ENSG00000196263	8.65442	-1.51208	3.65268e-14	9.57762e-13	ZNF471
ENSG00000123358	11.3417	1.50859	0.000109674	0.00031767	NR4A1
ENSG00000151892	44.3327	-1.50765	1.98681e-09	1.63381e-08	GFRA1
ENSG00000173610	2.23625	-1.50661	0.00904451	0.0168972	UGT2A1
ENSG00000171992	13.023	1.50617	2.52672e-15	8.8165e-14	SYNPO
ENSG00000185345	5.91658	-1.50198	5.85358e-11	6.83934e-10	PRKN
ENSG00000179954	6.86361	-1.50145	4.77944e-07	2.31799e-06	SSC5D
ENSG00000198807	0.372299	1.50125	0.000544634	0.0013546	PAX9
ENSG00000133135	17.8895	-1.50082	1.78979e-13	3.96295e-12	RNF128
ENSG00000184949	3.86694	-1.50013	9.23643e-08	5.21257e-07	FAM227A
ENSG00000101082	0.695013	1.49901	4.33398e-07	2.12397e-06	SLA2
ENSG00000115461	375.947	-1.49839	1.51805e-13	3.45072e-12	IGFBP5
ENSG00000181234	1.50617	-1.49391	7.45644e-07	3.48324e-06	TMEM132C
ENSG00000166206	5.28069	-1.49389	0.00243231	0.00520691	GABRB3
ENSG00000134202	56.8166	-1.49376	2.89168e-14	7.80154e-13	GSTM3
ENSG00000079841	1.1637	-1.49367	0.0116834	0.0212883	RIMS1
ENSG00000206172	46.0659	-1.49365	2.00209e-06	8.46475e-06	HBA1
ENSG00000130589	36.4328	1.49292	1.74338e-17	1.1207e-15	HELZ2
ENSG00000127325	0.493826	-1.49242	0.000225374	0.000611418	BEST3
ENSG00000100368	15.0221	1.49233	6.46719e-12	9.5073e-11	CSF2RB
ENSG00000182492	30.8699	-1.49151	2.0603e-12	3.43734e-11	BGN
ENSG00000156689	0.499077	1.49144	0.000142476	0.000404065	GLYATL2
ENSG00000253293	3.91339	-1.49082	4.8625e-11	5.75636e-10	HOXA10
ENSG00000114737	14.8609	1.49048	1.20777e-14	3.56271e-13	CISH
ENSG00000101670	8.11308	1.48956	3.7975e-07	1.88144e-06	LIPG
ENSG00000267139	0.751895	1.48844	1.19915e-10	1.29645e-09
ENSG00000223839	1.7524	-1.48764	0.00087891	0.00208151	FAM95B1
ENSG00000167600	2.96257	1.4874	4.12645e-10	3.9832e-09	CYP2S1
ENSG00000163898	19.5448	-1.48736	1.80418e-15	6.48456e-14	LIPH
ENSG00000184584	10.3743	1.4863	3.80379e-14	9.92447e-13	STING1
ENSG00000120659	0.606119	1.48578	2.58614e-05	8.59094e-05	TNFSF11
ENSG00000162687	1.89453	-1.48443	2.02565e-08	1.33217e-07	KCNT2
ENSG00000197769	0.497609	-1.48438	0.000778772	0.00187179	MAP1LC3C
ENSG00000284633	0.401967	-1.48425	0.000415265	0.00106275
ENSG00000272711	0.883979	1.48425	2.88656e-07	1.46783e-06	HK2-DT
ENSG00000101938	33.5117	-1.48333	1.85904e-06	7.91781e-06	CHRDL1
ENSG00000230457	1.93008	-1.48063	2.54102e-07	1.30582e-06	PA2G4P4
ENSG00000180340	0.622108	1.48008	3.82604e-05	0.000122187	FZD2
ENSG00000165091	0.509068	1.4788	0.000957831	0.0022494	TMC1
ENSG00000124019	1.1218	1.47854	5.53827e-11	6.50058e-10	FAM124B
ENSG00000229391	0.769364	1.47787	0.00659449	0.012723	HLA-DRB6
ENSG00000073737	6.10767	1.47721	1.53812e-06	6.66494e-06	DHRS9
ENSG00000136286	5.79869	1.47554	9.1713e-12	1.30442e-10	MYO1G
ENSG00000103888	17.4294	1.4751	1.91106e-17	1.21542e-15	CEMIP
ENSG00000197928	14.0767	-1.47364	2.84952e-21	4.22365e-19	ZNF677
ENSG00000171126	1.60508	1.47348	3.5899e-12	5.64285e-11	KCNG3
ENSG00000179082	0.669222	-1.47327	0.000121453	0.000348745	C9orf106
ENSG00000206140	0.89716	1.47068	1.2275e-10	1.32383e-09	TMEM191C
ENSG00000088826	18.5937	1.47018	7.20902e-15	2.24468e-13	SMOX
ENSG00000147324	54.6759	1.46972	7.90987e-23	1.91707e-20	MFHAS1
ENSG00000009694	4.89632	-1.46885	2.15619e-10	2.19349e-09	TENM1
ENSG00000097096	9.41324	-1.46856	1.16642e-16	6.04618e-15	SYDE2
ENSG00000188897	4.72332	-1.4682	8.17008e-11	9.19262e-10
ENSG00000095777	1.4886	-1.46814	0.000305906	0.00080517	MYO3A
ENSG00000116183	1.26036	-1.46804	0.000159128	0.000446663	PAPPA2
ENSG00000236914	0.696394	-1.46797	5.37935e-06	2.07347e-05	LINC01852
ENSG00000172986	7.98405	-1.46776	7.28492e-09	5.25563e-08	GXYLT2
ENSG00000262094	0.488443	-1.46695	0.000466021	0.00117736
ENSG00000272848	0.651571	-1.46689	2.50416e-06	1.03867e-05
ENSG00000286721	1.35507	-1.46675	5.68318e-07	2.71518e-06
ENSG00000059378	23.1237	1.46642	2.64773e-21	4.02167e-19	PARP12
ENSG00000140511	4.14465	1.46636	4.2e-12	6.47139e-11	HAPLN3
ENSG00000165995	2.77039	-1.4661	1.64708e-07	8.81015e-07	CACNB2
ENSG00000121904	0.947487	1.46568	1.1386e-06	5.10392e-06	CSMD2
ENSG00000147003	0.589962	-1.46512	3.00331e-07	1.52073e-06	CLTRN
ENSG00000175463	1.19957	1.46484	4.16169e-07	2.04661e-06	TBC1D10C
ENSG00000122861	24.5415	1.46417	1.15927e-14	3.4423e-13	PLAU
ENSG00000214514	1.20869	1.46283	6.40229e-07	3.0369e-06	KRT42P
ENSG00000288575	7.49194	-1.46128	1.20038e-07	6.61611e-07
ENSG00000254369	0.917217	-1.46117	0.0110973	0.0203134	HOXA-AS3
ENSG00000205930	2.34211	-1.46049	3.99911e-07	1.97315e-06	C21orf62-AS1
ENSG00000196660	1.37933	-1.45979	0.00129388	0.0029464	SLC30A10
ENSG00000072133	17.3919	-1.45949	6.73519e-16	2.77054e-14	RPS6KA6
ENSG00000127903	0.487058	-1.45722	2.74619e-05	9.05529e-05	ZNF835
ENSG00000137766	1.96778	-1.45721	2.09139e-08	1.37094e-07	UNC13C
ENSG00000205116	1.05007	1.45696	2.59093e-06	1.0707e-05	TMEM88B
ENSG00000132965	2.29376	1.45623	3.09526e-09	2.44475e-08	ALOX5AP
ENSG00000260658	1.33843	-1.45574	5.43868e-06	2.09409e-05
ENSG00000139946	24.125	-1.45542	6.6911e-18	4.87825e-16	PELI2
ENSG00000181649	4.33599	1.45477	1.08485e-09	9.5144e-09	PHLDA2
ENSG00000196139	17.4338	-1.4538	2.34957e-14	6.493e-13	AKR1C3
ENSG00000105613	2.91641	-1.45301	1.53636e-11	2.04868e-10	MAST1
ENSG00000250167	1.43689	-1.45273	3.76267e-05	0.000120377
ENSG00000132334	28.5862	1.45209	4.20155e-21	5.93345e-19	PTPRE
ENSG00000132481	20.2123	1.45156	9.51269e-19	8.32244e-17	TRIM47
ENSG00000160326	0.716984	1.45151	1.46191e-09	1.2391e-08	SLC2A6
ENSG00000122254	0.643173	-1.45099	0.000906084	0.00214106	HS3ST2
ENSG00000100918	1.29686	1.44988	4.30044e-07	2.11079e-06	REC8
ENSG00000153993	17.8717	-1.44922	4.7868e-10	4.57239e-09	SEMA3D
ENSG00000243708	40.9894	1.44918	7.92282e-17	4.29292e-15	PLA2G4B
ENSG00000167549	2.50622	1.44853	9.5013e-06	3.4659e-05	CORO6
ENSG00000187527	4.99518	-1.44748	6.1564e-08	3.61306e-07	ATP13A5
ENSG00000240875	2.70314	-1.44742	8.33061e-08	4.76434e-07	LINC00886
ENSG00000159753	0.676038	1.44655	1.68758e-06	7.24777e-06	CARMIL2
ENSG00000232040	0.814173	-1.44649	3.02788e-08	1.90611e-07	ZBED9
ENSG00000134775	18.8174	-1.44587	7.34408e-14	1.78719e-12	FHOD3
ENSG00000253767	2.18226	-1.44519	3.59325e-09	2.79588e-08	PCDHGA8
ENSG00000154914	3.88202	1.44411	4.76256e-17	2.72896e-15	USP43
ENSG00000171119	3.76111	1.44396	5.03332e-13	9.80159e-12	NRTN
ENSG00000100427	1.71912	-1.44354	7.45973e-07	3.48324e-06	MLC1
ENSG00000170615	1.09063	-1.44328	4.57826e-05	0.000143665	SLC26A5
ENSG00000227507	2.02415	1.44269	1.29599e-07	7.08213e-07	LTB
ENSG00000258947	8.24498	1.44102	5.61361e-13	1.08258e-11	TUBB3
ENSG00000102466	0.881301	-1.44046	3.23409e-07	1.62429e-06	FGF14
ENSG00000103089	8.33377	-1.43992	0.00349838	0.00721023	FA2H
ENSG00000141526	3.01885	1.43916	3.65304e-11	4.45133e-10	SLC16A3
ENSG00000145832	3.70117	-1.43697	1.17874e-10	1.27971e-09	SLC25A48
ENSG00000077150	21.9953	1.43618	8.26504e-16	3.2795e-14	NFKB2
ENSG00000197561	0.794589	-1.43365	0.00181129	0.00398987	ELANE
ENSG00000134245	52.936	-1.43312	2.31404e-16	1.07798e-14	WNT2B
ENSG00000142627	63.1879	1.43219	1.05717e-16	5.56022e-15	EPHA2
ENSG00000164620	3.42358	1.43215	2.79889e-17	1.70163e-15	RELL2
ENSG00000112149	6.71194	1.43121	9.56012e-13	1.73368e-11	CD83
ENSG00000237101	18.6457	-1.43021	8.96618e-14	2.14126e-12
ENSG00000143653	38.1443	-1.4294	1.05153e-16	5.54682e-15	SCCPDH
ENSG00000158578	1.40616	-1.42932	0.0031773	0.00662385	ALAS2
ENSG00000163884	1.5787	-1.4276	6.16056e-07	2.92843e-06	KLF15
ENSG00000280362	0.738707	-1.42592	0.00259118	0.00551018
ENSG00000167207	34.1341	1.42431	2.50174e-26	1.86953e-23	NOD2
ENSG00000155011	8.19157	-1.42387	1.15924e-06	5.17962e-06	DKK2
ENSG00000186212	5.84256	-1.42358	5.0134e-09	3.7732e-08	SOWAHB
ENSG00000258708	0.790838	-1.42248	1.99593e-09	1.63906e-08	SLC25A21-AS1
ENSG00000140968	5.97787	1.42101	2.38518e-09	1.92262e-08	IRF8
ENSG00000196091	0.837267	-1.42063	0.0165043	0.0289575	MYBPC1
ENSG00000170558	0.799384	-1.41942	6.22198e-05	0.000190429	CDH2
ENSG00000183023	61.3247	-1.41722	7.9927e-16	3.19978e-14	SLC8A1
ENSG00000163393	12.4385	-1.41601	3.14032e-17	1.89635e-15	SLC22A15
ENSG00000169684	1.61174	1.41499	1.10573e-12	1.96934e-11	CHRNA5
ENSG00000112379	14.6068	-1.41498	2.11288e-09	1.72561e-08	ARFGEF3
ENSG00000163815	45.7315	-1.41455	5.02452e-08	3.00884e-07	CLEC3B
ENSG00000105928	2.22267	1.41322	3.91154e-09	3.01605e-08	GSDME
ENSG00000101057	7.73804	1.41319	6.47628e-14	1.61099e-12	MYBL2
ENSG00000121743	1.45118	1.41227	8.63653e-10	7.74094e-09	GJA3
ENSG00000167656	389.507	1.412	2.84773e-20	3.38238e-18	LY6D
ENSG00000137078	0.51159	1.41182	4.65957e-05	0.000145926	SIT1
ENSG00000137959	8.429	1.41153	1.55218e-05	5.41601e-05	IFI44L
ENSG00000243896	11.9574	-1.41134	0.000220991	0.000600527	OR2A7
ENSG00000179403	19.1668	1.41122	5.1981e-27	4.90673e-24	VWA1
ENSG00000115602	1.56211	1.41096	4.29291e-07	2.10767e-06	IL1RL1
ENSG00000188313	16.7348	1.41047	1.02194e-17	7.04944e-16	PLSCR1
ENSG00000234859	0.508312	-1.41042	0.000143534	0.000406713
ENSG00000224078	68.0177	-1.40988	4.21278e-22	8.37122e-20	SNHG14
ENSG00000128284	10.3909	1.40947	1.78238e-10	1.84461e-09	APOL3
ENSG00000171631	1.53392	1.40881	1.09976e-05	3.96226e-05	P2RY6
ENSG00000048540	0.903397	-1.40798	4.28025e-05	0.000135099	LMO3
ENSG00000198155	1.64769	-1.40789	1.18474e-10	1.28544e-09	ZNF876P
ENSG00000064932	66.4965	1.40774	4.30416e-25	2.20436e-22	SBNO2
ENSG00000084710	3.86233	1.40672	3.11833e-11	3.85971e-10	EFR3B
ENSG00000189058	30.3362	-1.40504	4.12059e-07	2.02862e-06	APOD
ENSG00000180875	3.65482	-1.4044	8.11858e-08	4.65346e-07	GREM2
ENSG00000166592	0.865549	1.4043	2.2342e-07	1.16045e-06	RRAD
ENSG00000205220	11.1733	1.40422	3.07243e-19	3.01115e-17	PSMB10
ENSG00000183850	0.421217	-1.40207	0.000792859	0.00190233	ZNF730
ENSG00000149575	0.595698	-1.40063	3.34256e-05	0.000108211	SCN2B
ENSG00000073849	25.8667	1.40062	1.02346e-11	1.43628e-10	ST6GAL1
ENSG00000006740	2.23235	-1.40045	2.09164e-09	1.71216e-08	ARHGAP44
ENSG00000157193	10.3072	1.39915	4.31402e-15	1.41707e-13	LRP8
ENSG00000179934	0.709031	1.39631	0.00017291	0.000481693	CCR8
ENSG00000240240	2.367	-1.39622	1.67346e-05	5.80479e-05
ENSG00000232445	1.58651	1.39476	2.85396e-06	1.16943e-05	EMSLR
ENSG00000260495	1.51605	-1.39386	3.25788e-08	2.0366e-07
ENSG00000109472	34.4154	-1.39227	1.75053e-10	1.81374e-09	CPE
ENSG00000172901	3.98696	-1.39124	9.30378e-07	4.26202e-06	LVRN
ENSG00000247774	0.572312	1.39112	5.70736e-07	2.72311e-06	PCED1B-AS1
ENSG00000233452	1.56926	1.39095	2.12991e-10	2.17292e-09	STXBP5-AS1
ENSG00000130429	24.3884	1.39077	2.29928e-16	1.0739e-14	ARPC1B
ENSG00000266964	1.54758	-1.38948	7.776e-08	4.46996e-07	FXYD1
ENSG00000183760	22.2237	1.38936	1.7267e-10	1.79423e-09	ACP7
ENSG00000081985	5.25507	1.38932	1.15741e-15	4.37935e-14	IL12RB2
ENSG00000248323	1.65448	1.38863	9.61092e-08	5.40181e-07	LUCAT1
ENSG00000198223	4.60567	1.38774	8.54215e-09	6.07468e-08	CSF2RA
ENSG00000232434	1.38265	1.38572	8.05397e-09	5.7549e-08	AJM1
ENSG00000171291	12.4516	-1.38527	1.56087e-18	1.30741e-16	ZNF439
ENSG00000152056	5.72446	1.38516	2.35593e-14	6.50056e-13	AP1S3
ENSG00000169994	1.61812	-1.38462	1.54254e-07	8.30797e-07	MYO7B
ENSG00000133216	3.29004	1.38405	2.14099e-07	1.11527e-06	EPHB2
ENSG00000281808	0.532312	-1.38388	0.0287627	0.0476412
ENSG00000253417	0.424805	1.3838	0.000104993	0.000305542	LINC02159
ENSG00000094796	10.9397	-1.38348	3.05297e-08	1.91988e-07	KRT31
ENSG00000163576	0.852364	-1.38138	0.00208357	0.00452518	EFHB
ENSG00000168421	1.0321	1.38124	7.62114e-08	4.38937e-07	RHOH
ENSG00000185664	162.727	1.38101	1.29313e-08	8.86897e-08	PMEL
ENSG00000198780	2.91004	1.38082	4.83372e-13	9.485e-12	FAM169A
ENSG00000286893	1.04439	1.38023	1.61818e-10	1.69819e-09
ENSG00000146674	178.196	1.38021	2.93823e-08	1.86012e-07	IGFBP3
ENSG00000171649	6.42629	-1.37967	5.82298e-19	5.46781e-17	ZIK1
ENSG00000167748	8.19343	-1.37928	6.60516e-14	1.64077e-12	KLK1
ENSG00000260876	2.94293	-1.37875	0.00356856	0.00733802	LINC01229
ENSG00000183378	2.30988	-1.37855	1.64058e-06	7.07474e-06	OVCH2
ENSG00000068079	5.57912	1.37816	1.02698e-17	7.05707e-16	IFI35
ENSG00000213085	2.26869	1.37802	1.1627e-13	2.68033e-12	CFAP45
ENSG00000164045	3.98536	1.37766	2.731e-11	3.42521e-10	CDC25A
ENSG00000183032	0.688366	-1.37737	1.65383e-05	5.74166e-05	SLC25A21
ENSG00000269397	1.12707	-1.37728	2.65017e-09	2.11436e-08
ENSG00000131771	5.22061	-1.37714	6.91804e-06	2.60662e-05	PPP1R1B
ENSG00000139193	0.462616	1.37698	3.54903e-05	0.000114338	CD27
ENSG00000140379	1.07632	1.37662	3.72041e-07	1.84631e-06	BCL2A1
ENSG00000090924	3.90312	1.3752	6.16312e-10	5.73317e-09	PLEKHG2
ENSG00000142512	2.02739	1.37464	1.21719e-09	1.05308e-08	SIGLEC10
ENSG00000157617	73.3255	-1.37458	1.47489e-21	2.35485e-19	C2CD2
ENSG00000198092	22.4782	-1.37435	1.03941e-12	1.86518e-11	TMPRSS11F
ENSG00000157150	0.938041	-1.37411	0.00523866	0.0103635	TIMP4
ENSG00000140030	1.23697	1.37411	1.28454e-07	7.03027e-07	GPR65
ENSG00000149654	4.86906	-1.37388	1.10934e-11	1.54232e-10	CDH22
ENSG00000125735	1.15516	1.37375	2.10547e-08	1.37887e-07	TNFSF14
ENSG00000154864	6.04209	-1.37375	6.71123e-08	3.91434e-07	PIEZO2
ENSG00000250320	5.74633	-1.37359	6.91949e-10	6.37215e-09	EDIL3-DT
ENSG00000171462	4.92071	-1.37302	1.08687e-13	2.54147e-12	DLK2
ENSG00000153208	4.22132	-1.373	0.000152197	0.000428584	MERTK
ENSG00000115758	63.5789	1.3729	2.8425e-07	1.44707e-06	ODC1
ENSG00000254087	13.3854	1.37068	4.81508e-16	2.091e-14	LYN
ENSG00000237440	22.9228	-1.37009	7.76579e-18	5.55684e-16	ZNF737
ENSG00000144485	1.09551	1.36979	2.54334e-12	4.1468e-11	HES6
ENSG00000175505	0.892016	1.36932	4.15407e-06	1.64419e-05	CLCF1
ENSG00000279569	2.45028	-1.36873	1.16751e-06	5.21135e-06
ENSG00000248538	0.895396	-1.36784	1.22537e-05	4.36399e-05
ENSG00000102575	23.8321	1.36763	1.94833e-16	9.26877e-15	ACP5
ENSG00000244479	2.63601	-1.36638	1.30715e-08	8.95484e-08	OR2A1-AS1
ENSG00000228590	1.37046	-1.36629	1.30368e-07	7.11768e-07
ENSG00000074800	506.478	1.36629	2.5283e-23	7.31373e-21	ENO1
ENSG00000116774	15.2632	-1.36591	9.5286e-08	5.36059e-07	OLFML3
ENSG00000160766	3.72541	1.36529	9.81484e-10	8.68422e-09	GBAP1
ENSG00000131401	1.96253	1.36491	2.00021e-08	1.31815e-07	NAPSB
ENSG00000199266	0.4125	-1.36465	0.00690712	0.0132789	SNORA60
ENSG00000206557	0.302027	-1.36427	0.0201999	0.0347216	TRIM71
ENSG00000199270	0.66648	1.36417	0.000831666	0.00198087	RNA5S12
ENSG00000199334	0.66648	1.36417	0.000831666	0.00198087	RNA5S11
ENSG00000199337	0.66648	1.36417	0.000831666	0.00198087	RNA5S3
ENSG00000199352	0.66648	1.36417	0.000831666	0.00198087	RNA5S1
ENSG00000199396	0.66648	1.36417	0.000831666	0.00198087	RNA5S5
ENSG00000199910	0.66648	1.36417	0.000831666	0.00198087	RNA5S10
ENSG00000200343	0.66648	1.36417	0.000831666	0.00198087	RNA5S8
ENSG00000200370	0.66648	1.36417	0.000831666	0.00198087	RNA5S17
ENSG00000200381	0.66648	1.36417	0.000831666	0.00198087	RNA5S4
ENSG00000200624	0.66648	1.36417	0.000831666	0.00198087	RNA5S6
ENSG00000201355	0.66648	1.36417	0.000831666	0.00198087	RNA5S14
ENSG00000201588	0.66648	1.36417	0.000831666	0.00198087	RNA5S2
ENSG00000201925	0.66648	1.36417	0.000831666	0.00198087	RNA5S15
ENSG00000202257	0.66648	1.36417	0.000831666	0.00198087	RNA5S16
ENSG00000202521	0.66648	1.36417	0.000831666	0.00198087	RNA5S7
ENSG00000202526	0.66648	1.36417	0.000831666	0.00198087	RNA5S13
ENSG00000175449	5.05554	-1.36411	1.15333e-17	7.80568e-16	RFESD
ENSG00000090339	9.03442	1.36392	1.84058e-08	1.22444e-07	ICAM1
ENSG00000143845	5.15237	-1.36384	9.23821e-15	2.80351e-13	ETNK2
ENSG00000151650	0.456765	1.36355	6.80428e-05	0.000206839	VENTX
ENSG00000169896	6.4333	1.36279	8.27332e-10	7.44516e-09	ITGAM
ENSG00000216863	0.350484	-1.36244	0.00877197	0.0164377	LY86-AS1
ENSG00000276417	0.51931	-1.36216	0.00016577	0.000463459
ENSG00000205364	1.49737	1.36058	7.61345e-10	6.93526e-09	MT1M
ENSG00000186377	3.42778	1.36052	4.38597e-10	4.2088e-09	CYP4X1
ENSG00000170500	5.52071	-1.36011	4.57034e-09	3.46446e-08	LONRF2
ENSG00000121858	74.593	1.35976	8.9503e-15	2.72582e-13	TNFSF10
ENSG00000106006	1.52011	-1.35971	4.07392e-05	0.000129114	HOXA6
ENSG00000164946	6.32595	-1.35879	8.86049e-11	9.90728e-10	FREM1
ENSG00000112715	55.9965	1.35873	6.92801e-13	1.29837e-11	VEGFA
ENSG00000173193	58.9614	1.35807	9.14849e-15	2.78099e-13	PARP14
ENSG00000164037	0.636788	-1.35768	1.14805e-08	7.94686e-08	SLC9B1
ENSG00000130649	14.0978	1.35722	5.27763e-16	2.24077e-14	CYP2E1
ENSG00000164106	0.549427	-1.35704	0.00129943	0.00295677	SCRG1
ENSG00000016402	66.5031	-1.35647	1.26365e-19	1.32536e-17	IL20RA
ENSG00000281103	0.899354	1.35622	4.28517e-06	1.69134e-05	TRG-AS1
ENSG00000073464	6.4723	-1.35566	9.69983e-08	5.44667e-07	CLCN4
ENSG00000166924	0.835896	-1.35561	4.61715e-08	2.78723e-07	NYAP1
ENSG00000233098	0.408435	-1.35539	0.00650948	0.0125833	CCDC144NL-AS1
ENSG00000265972	598.898	-1.35393	7.09611e-19	6.48307e-17	TXNIP
ENSG00000284237	0.905272	-1.35318	2.99971e-08	1.89302e-07	LINC02767
ENSG00000099864	16.4835	-1.35271	2.86662e-13	5.95055e-12	PALM
ENSG00000261390	2.1506	-1.3524	2.14583e-06	9.02569e-06	MAFTRR
ENSG00000124116	1.45816	-1.35211	0.00500325	0.00993723	WFDC3
ENSG00000166250	38.1667	-1.35111	0.000430591	0.00109837	CLMP
ENSG00000086730	2.01377	1.35041	2.28778e-11	2.92454e-10	LAT2
ENSG00000186684	8.3263	1.34967	4.27695e-19	4.10199e-17	CYP27C1
ENSG00000006118	2.50001	1.34732	8.48202e-09	6.03432e-08	TMEM132A
ENSG00000259459	0.846204	-1.34722	0.00344714	0.00711034	LINC02568
ENSG00000258405	1.33683	-1.34581	6.56829e-11	7.53693e-10	ZNF578
ENSG00000134830	2.35073	1.34578	4.06205e-09	3.12003e-08	C5AR2
ENSG00000230490	1.01061	-1.34515	2.31775e-05	7.78881e-05
ENSG00000188624	6.41073	-1.34475	6.15303e-07	2.92562e-06	IGFL3
ENSG00000204538	10.1443	-1.34347	9.0156e-11	1.00682e-09	PSORS1C2
ENSG00000156103	6.10696	-1.34313	2.07636e-08	1.36258e-07	MMP16
ENSG00000277954	1.03451	-1.34308	5.15908e-06	1.99758e-05
ENSG00000146966	3.4189	-1.34267	6.6417e-08	3.87883e-07	DENND2A
ENSG00000104518	8.85384	1.34227	1.46785e-14	4.22567e-13	GSDMD
ENSG00000134070	7.07138	1.34166	8.82104e-17	4.69452e-15	IRAK2
ENSG00000162062	1.0925	1.34152	1.88707e-09	1.55966e-08	TEDC2
ENSG00000277494	0.598314	-1.34127	2.64449e-05	8.75717e-05	GPIHBP1
ENSG00000155875	0.641853	-1.34116	0.00120657	0.00276936	SAXO1
ENSG00000021355	36.9098	1.34115	1.34901e-15	5.04052e-14	SERPINB1
ENSG00000170356	4.59434	-1.3408	6.40564e-05	0.000195738	OR2A20P
ENSG00000215187	1.05587	-1.34073	9.31867e-08	5.25402e-07	FAM166B
ENSG00000205838	0.795093	-1.34048	2.35395e-06	9.81132e-06	TTC23L
ENSG00000131187	5.65076	1.3391	6.32044e-14	1.5744e-12	F12
ENSG00000135549	11.5477	-1.33905	5.59142e-11	6.54583e-10	PKIB
ENSG00000285526	9.47325	1.33903	0.00609409	0.0118595
ENSG00000180769	3.02006	-1.3389	2.50384e-12	4.08984e-11	WDFY3-AS2
ENSG00000154217	3.60393	1.33888	1.80033e-11	2.35514e-10	PITPNC1
ENSG00000000938	2.0754	1.33881	4.19603e-08	2.55451e-07	FGR
ENSG00000283900	0.735703	-1.33845	0.028446	0.0471777	TPTEP2-CSNK1E
ENSG00000164309	30.3079	-1.33759	1.29684e-11	1.77008e-10	CMYA5
ENSG00000135723	6.91362	1.33706	6.51094e-16	2.69064e-14	FHOD1
ENSG00000164651	5.15621	-1.33531	7.99192e-08	4.58379e-07	SP8
ENSG00000215386	29.8404	-1.33467	2.17211e-11	2.78861e-10	MIR99AHG
ENSG00000172578	1.59927	1.33381	4.53346e-08	2.7404e-07	KLHL6
ENSG00000102934	39.6597	-1.33336	8.3003e-18	5.88403e-16	PLLP
ENSG00000275367	0.809255	-1.33325	1.42517e-06	6.22817e-06
ENSG00000128298	0.642137	1.33241	2.41016e-10	2.4298e-09	BAIAP2L2
ENSG00000167037	5.65937	-1.33235	5.36394e-09	3.99345e-08	SGSM1
ENSG00000091656	4.08951	-1.33166	1.80474e-08	1.20435e-07	ZFHX4
ENSG00000136378	1.46159	1.33119	3.37996e-05	0.000109362	ADAMTS7
ENSG00000266256	0.704589	-1.33076	1.21191e-05	4.32035e-05	LINC00683
ENSG00000186462	8.89026	-1.33058	1.61173e-11	2.13488e-10	NAP1L2
ENSG00000175779	0.444784	1.33035	0.000477449	0.00120301	LINC02694
ENSG00000102383	2.63801	-1.33031	1.12878e-12	2.00443e-11	ZDHHC15
ENSG00000152092	0.360933	-1.32998	0.00295057	0.00619872	ASTN1
ENSG00000110318	8.16532	-1.32997	9.94603e-16	3.81974e-14	CEP126
ENSG00000198857	0.779416	1.32979	3.80229e-06	1.51779e-05	HSD3BP5
ENSG00000271327	0.555027	-1.32904	2.66507e-05	8.81556e-05
ENSG00000256552	0.496933	-1.32844	0.00302941	0.0063428
ENSG00000226891	1.85647	-1.32826	0.000305125	0.000803349	LINC01359
ENSG00000203837	18.1494	-1.32716	0.000167355	0.00046767	PNLIPRP3
ENSG00000167183	1.59197	-1.32706	0.00029357	0.000776347	PRR15L
ENSG00000178662	13.9297	-1.32637	1.99832e-13	4.3654e-12	CSRNP3
ENSG00000132357	9.59804	1.32595	1.48971e-10	1.58001e-09	CARD6
ENSG00000277363	5.55872	-1.3258	5.51505e-11	6.47757e-10	SRCIN1
ENSG00000284194	10.3889	1.32567	8.92013e-23	2.07769e-20	SCO2
ENSG00000185215	36.3177	1.32463	1.07421e-07	5.98693e-07	TNFAIP2
ENSG00000204020	79.677	-1.32439	1.64237e-10	1.71855e-09	LIPN
ENSG00000245573	4.78517	-1.32408	7.07146e-14	1.73261e-12	BDNF-AS
ENSG00000178222	1.65709	-1.323	3.11416e-08	1.95288e-07	RNF212
ENSG00000011465	911.043	-1.32188	2.34249e-11	2.98755e-10	DCN
ENSG00000198885	2.00599	1.32173	7.0683e-14	1.73261e-12	ITPRIPL1
ENSG00000122121	3.87684	-1.31993	2.22857e-06	9.33209e-06	XPNPEP2
ENSG00000207279	0.667353	-1.31966	0.00112362	0.00259593	SNORD116-24
ENSG00000235162	17.3692	1.31957	4.10328e-19	3.97796e-17	C12orf75
ENSG00000134057	18.4924	1.31925	2.01915e-13	4.40554e-12	CCNB1
ENSG00000162551	0.69372	1.31846	5.44106e-06	2.09456e-05	ALPL
ENSG00000204767	0.557363	-1.31836	0.00301169	0.00631307	INSYN2B
ENSG00000200785	3.38105	-1.31799	0.00125297	0.00286159	SNORD8
ENSG00000155754	0.604158	-1.31719	1.1982e-06	5.33377e-06	C2CD6
ENSG00000204950	0.444214	-1.31711	0.010633	0.0195493	LRRC10B
ENSG00000163053	50.5984	1.3167	8.06288e-15	2.49274e-13	SLC16A14
ENSG00000272983	0.895529	-1.31665	1.35065e-05	4.76661e-05
ENSG00000068831	0.945911	1.31656	4.78858e-07	2.32179e-06	RASGRP2
ENSG00000138074	16.2534	1.31547	1.2206e-15	4.57982e-14	SLC5A6
ENSG00000017483	11.6996	1.31531	1.69143e-18	1.39155e-16	SLC38A5
ENSG00000005073	0.431246	-1.31518	0.00016298	0.000456227	HOXA11
ENSG00000267508	1.68629	-1.31493	4.22815e-07	2.07702e-06	ZNF285
ENSG00000139547	3.1577	1.31389	1.73607e-12	2.94573e-11	RDH16
ENSG00000110848	1.7707	1.31387	6.03956e-05	0.00018532	CD69
ENSG00000198959	0.932327	1.31386	2.40396e-05	8.05737e-05	TGM2
ENSG00000127564	4.65738	1.31266	3.25121e-14	8.65141e-13	PKMYT1
ENSG00000255501	15.0118	-1.31233	3.22323e-07	1.62065e-06	CARD18
ENSG00000144136	15.705	1.31154	8.24804e-14	1.98296e-12	SLC20A1
ENSG00000158813	8.74341	-1.31138	8.58214e-17	4.6084e-15	EDA
ENSG00000092607	7.01651	-1.31125	8.51643e-08	4.85846e-07	TBX15
ENSG00000140254	61.8121	1.31118	9.32513e-25	3.88945e-22	DUOXA1
ENSG00000174348	15.8589	-1.31062	6.37745e-07	3.02591e-06	PODN
ENSG00000247765	1.20184	-1.31036	0.0163746	0.0287723
ENSG00000131686	8.7343	-1.31011	0.00449176	0.00901418	CA6
ENSG00000272610	1.97705	-1.3098	2.07453e-06	8.74834e-06	MAGI1-IT1
ENSG00000254416	0.838987	1.30941	0.000139534	0.000396473	LINC02732
ENSG00000163207	181.381	1.30865	7.48089e-13	1.39036e-11	IVL
ENSG00000163519	1.08942	1.30837	3.06377e-05	9.99612e-05	TRAT1
ENSG00000079931	31.625	1.30691	2.78184e-12	4.4948e-11	MOXD1
ENSG00000124749	16.0263	-1.30554	1.06203e-15	4.06998e-14	COL21A1
ENSG00000168703	31.58	1.30553	7.71629e-08	4.4399e-07	WFDC12
ENSG00000131386	11.7933	-1.30552	0.00372126	0.00761272	GALNT15
ENSG00000233232	0.965592	-1.30482	0.000245161	0.000660602	NPIPB7
ENSG00000206727	0.535202	-1.30471	0.00240372	0.00515124	SNORD116-9
ENSG00000207014	0.535202	-1.30471	0.00240372	0.00515124	SNORD116-3
ENSG00000185291	1.38482	1.30458	4.69011e-07	2.28083e-06	IL3RA
ENSG00000171004	0.580218	-1.30421	0.0027331	0.00577976	HS6ST2
ENSG00000036448	7.94444	-1.30399	1.66743e-07	8.90573e-07	MYOM2
ENSG00000187840	7.13845	1.30326	6.16868e-17	3.42524e-15	EIF4EBP1
ENSG00000173376	3.6115	-1.30204	1.30032e-10	1.39815e-09	NDNF
ENSG00000109610	9.17474	-1.30189	1.35347e-06	5.94088e-06	SOD3
ENSG00000179673	0.424139	-1.30179	0.00356026	0.00732261	RPRML
ENSG00000078589	1.61671	1.30144	3.94002e-09	3.03541e-08	P2RY10
ENSG00000126878	27.651	-1.30136	2.37402e-17	1.48355e-15	AIF1L
ENSG00000102053	0.721777	-1.30131	3.80614e-05	0.000121659	ZC3H12B
ENSG00000259969	0.689882	-1.30034	1.09375e-06	4.92379e-06
ENSG00000204267	38.0083	1.30026	1.22128e-21	2.0095e-19	TAP2
ENSG00000272977	2.32748	-1.29951	6.42504e-05	0.000196242
ENSG00000252947	4.0283	-1.29901	0.00729664	0.0139292	SCARNA1
ENSG00000054967	5.6836	1.29888	3.02268e-15	1.03064e-13	RELT
ENSG00000196666	3.17434	-1.29864	1.01974e-05	3.69626e-05	FAM180B
ENSG00000267121	0.944811	1.29831	2.44404e-05	8.18099e-05	FMNL1-DT
ENSG00000176945	1.78819	-1.29805	0.000181444	0.000502969	MUC20
ENSG00000213967	5.74792	-1.29761	4.79205e-10	4.57242e-09	ZNF726
ENSG00000131969	34.6371	-1.29728	1.67823e-15	6.09293e-14	ABHD12B
ENSG00000110876	4.90638	1.29676	3.34799e-09	2.62554e-08	SELPLG
ENSG00000099337	74.2482	1.29639	1.91269e-23	5.81424e-21	KCNK6
ENSG00000235257	7.75832	-1.2956	1.44065e-11	1.93399e-10	ITGA9-AS1
ENSG00000179593	70.0043	-1.29553	0.0133853	0.0239921	ALOX15B
ENSG00000276077	1.95262	-1.29544	0.0229767	0.039027
ENSG00000285336	0.670744	-1.29533	0.000530453	0.0013222
ENSG00000160593	5.91578	1.2951	7.17155e-09	5.18427e-08	JAML
ENSG00000139737	3.02915	-1.29487	1.34996e-14	3.92408e-13	SLAIN1
ENSG00000138769	1.77924	-1.2938	0.00252449	0.0053824	CDKL2
ENSG00000100234	120.728	-1.29344	4.25019e-09	3.24647e-08	TIMP3
ENSG00000198286	1.22595	1.29271	1.94305e-06	8.23456e-06	CARD11
ENSG00000152582	3.24905	-1.29249	1.34005e-10	1.43821e-09	SPEF2
ENSG00000106031	0.625389	-1.29249	2.00088e-05	6.83019e-05	HOXA13
ENSG00000149781	4.82821	1.29247	2.22809e-11	2.85621e-10	FERMT3
ENSG00000188707	16.2553	1.29168	4.37046e-12	6.69951e-11	ZBED6CL
ENSG00000244734	281.011	-1.29079	3.55396e-05	0.000114476	HBB
ENSG00000126218	6.41821	-1.29067	7.1598e-07	3.3567e-06	F10
ENSG00000255874	1.1376	1.29022	1.65707e-08	1.11351e-07	PRECSIT
ENSG00000124374	100.987	-1.2899	1.41379e-19	1.46568e-17	PAIP2B
ENSG00000187479	3.17919	1.2897	2.13299e-09	1.74046e-08	C11orf96
ENSG00000224886	0.686261	-1.28919	4.59083e-05	0.000144021
ENSG00000261135	0.743717	-1.28915	1.52463e-07	8.21641e-07
ENSG00000253408	0.660741	1.28907	3.34436e-10	3.27944e-09	IKBKB-DT
ENSG00000246223	10.5186	-1.28899	8.3323e-16	3.29889e-14	LINC01550
ENSG00000214575	1.81489	-1.28882	5.60671e-08	3.32638e-07	CPEB1
ENSG00000281406	0.660316	1.28827	7.80296e-06	2.90104e-05	BLACAT1
ENSG00000141506	4.95218	1.28817	1.21449e-09	1.05125e-08	PIK3R5
ENSG00000256377	0.20364	-1.28786	0.024644	0.0415014
ENSG00000229847	13.4481	-1.28783	9.2908e-11	1.03113e-09	EMX2OS
ENSG00000158714	2.25529	1.28746	6.43582e-07	3.05038e-06	SLAMF8
ENSG00000163840	52.4357	1.28708	6.26168e-22	1.13438e-19	DTX3L
ENSG00000005844	3.10377	1.28706	7.20092e-08	4.17956e-07	ITGAL
ENSG00000256229	7.06756	-1.28682	7.27594e-16	2.97932e-14	ZNF486
ENSG00000078549	1.14865	-1.28598	7.65611e-05	0.000230158	ADCYAP1R1
ENSG00000188536	151.05	-1.28591	1.06949e-05	3.86019e-05	HBA2
ENSG00000166634	213.24	-1.28534	3.05231e-12	4.86204e-11	SERPINB12
ENSG00000247877	0.517435	-1.28489	0.000149166	0.000421042
ENSG00000228168	0.429247	1.28452	0.000811025	0.00194047	HNRNPA1P21
ENSG00000105708	11.2504	-1.28394	9.22473e-21	1.23467e-18	ZNF14
ENSG00000162302	45.0868	1.28382	6.58091e-22	1.16958e-19	RPS6KA4
ENSG00000207181	2.62843	-1.2835	0.00138436	0.0031278	SNORA14B
ENSG00000135439	4.77341	1.28349	3.72616e-15	1.233e-13	AGAP2
ENSG00000231246	2.80703	-1.28303	1.10119e-05	3.96582e-05	LINC02884
ENSG00000135063	10.7284	-1.28264	1.41428e-09	1.20214e-08	FAM189A2
ENSG00000136542	4.39542	1.2825	1.71561e-10	1.78435e-09	GALNT5
ENSG00000175793	573.86	1.28244	7.68662e-18	5.53653e-16	SFN
ENSG00000106302	0.941538	1.28147	0.00162269	0.00361302	HYAL4
ENSG00000197013	12.8188	-1.28009	2.31858e-13	4.96225e-12	ZNF429
ENSG00000088836	4.31786	1.27891	7.67109e-12	1.10507e-10	SLC4A11
ENSG00000131042	0.91911	1.27853	6.00779e-06	2.28865e-05	LILRB2
ENSG00000224505	0.749802	-1.27814	8.01059e-05	0.00023965
ENSG00000033867	35.3849	1.278	3.24754e-14	8.65141e-13	SLC4A7
ENSG00000213928	27.6485	1.27773	1.69575e-19	1.7379e-17	IRF9
ENSG00000110092	356.437	-1.27769	6.56569e-23	1.65853e-20	CCND1
ENSG00000124440	0.714718	-1.27714	4.61288e-05	0.000144636	HIF3A
ENSG00000255120	0.737175	-1.27663	4.75016e-07	2.30628e-06	OVOL1-AS1
ENSG00000271858	0.941293	-1.27634	1.41514e-06	6.1904e-06
ENSG00000268621	0.85152	-1.27605	0.00101519	0.00236799	IGFL2-AS1
ENSG00000260691	1.3168	-1.27584	0.000797017	0.0019107	ANKRD20A1
ENSG00000198185	1.75841	-1.27406	2.29568e-05	7.72767e-05	ZNF334
ENSG00000132274	26.3491	1.274	5.7329e-12	8.57544e-11	TRIM22
ENSG00000106823	20.163	-1.27297	1.85556e-09	1.53503e-08	ECM2
ENSG00000134490	9.16363	1.27253	1.18863e-23	3.74002e-21	TMEM241
ENSG00000259881	0.779039	-1.27247	3.61427e-07	1.79612e-06
ENSG00000165304	9.87871	1.27242	6.22442e-13	1.18257e-11	MELK
ENSG00000196482	1.79755	-1.27232	0.000935373	0.00220272	ESRRG
ENSG00000122707	18.0659	-1.27179	2.71197e-08	1.73526e-07	RECK
ENSG00000188089	134.435	1.27004	1.55141e-20	1.95948e-18	PLA2G4E
ENSG00000182986	16.1422	-1.26953	3.56125e-15	1.18499e-13	ZNF320
ENSG00000115425	10.8151	-1.26935	0.00036827	0.000951444	PECR
ENSG00000106992	9.52775	1.26874	1.88741e-20	2.33453e-18	AK1
ENSG00000148926	11.0608	1.26797	9.24977e-08	5.21845e-07	ADM
ENSG00000138336	9.63492	-1.26791	4.40484e-13	8.76813e-12	TET1
ENSG00000154845	144.946	1.26702	1.27919e-25	7.64743e-23	PPP4R1
ENSG00000188393	33.17	-1.26695	1.5751e-13	3.56235e-12	CLEC2A
ENSG00000189051	12.0575	1.26683	9.59006e-14	2.28114e-12	RNF222
ENSG00000115956	6.52242	1.26568	4.50584e-10	4.31689e-09	PLEK
ENSG00000169900	8.45528	1.26551	1.14511e-08	7.92954e-08	PYDC1
ENSG00000277200	0.627324	-1.26436	2.49517e-05	8.33504e-05
ENSG00000099960	2.10085	-1.26418	9.97752e-07	4.53489e-06	SLC7A4
ENSG00000158014	1.68197	-1.26366	5.53333e-07	2.64852e-06	SLC30A2
ENSG00000010310	1.656	1.26365	5.69379e-07	2.7188e-06	GIPR
ENSG00000269834	0.946712	-1.26335	8.05483e-06	2.98108e-05	ZNF528-AS1
ENSG00000235244	1.15402	-1.26328	4.55499e-06	1.78293e-05	DANT2
ENSG00000236790	0.529848	1.26121	0.00151715	0.00340042	LINC00299
ENSG00000233834	1.28088	-1.26117	1.26044e-05	4.47642e-05
ENSG00000166426	3.26893	-1.26111	4.11116e-06	1.63092e-05	CRABP1
ENSG00000136697	3.83489	-1.26104	1.0031e-07	5.62029e-07	IL1F10
ENSG00000172965	3.58726	1.26048	7.83496e-07	3.6423e-06	MIR4435-2HG
ENSG00000178201	1.08967	-1.26047	3.9518e-08	2.4231e-07	VN1R1
ENSG00000042062	2.56308	1.26002	4.86826e-07	2.35406e-06	RIPOR3
ENSG00000006062	21.4651	1.26	5.53205e-15	1.76543e-13	MAP3K14
ENSG00000104213	8.04744	-1.25993	4.53055e-05	0.000142304	PDGFRL
ENSG00000278897	1.9996	-1.25964	8.44851e-07	3.90828e-06
ENSG00000175928	4.29326	-1.25957	3.43291e-08	2.13782e-07	LRRN1
ENSG00000278518	0.703102	1.25767	6.95246e-07	3.27191e-06
ENSG00000259522	2.61905	1.2568	0.00651479	0.0125922
ENSG00000072201	27.3014	-1.25669	5.85756e-14	1.46725e-12	LNX1
ENSG00000183486	8.03652	1.25639	3.41854e-11	4.18795e-10	MX2
ENSG00000197497	2.90181	-1.25633	1.33058e-14	3.88031e-13	ZNF665
ENSG00000184378	0.698603	1.25606	5.03962e-09	3.78975e-08	ACTRT3
ENSG00000110324	12.4841	1.25524	1.64811e-09	1.3799e-08	IL10RA
ENSG00000143479	4.47564	1.25501	3.53798e-12	5.57589e-11	DYRK3
ENSG00000121316	70.1275	1.25495	4.98477e-18	3.69429e-16	PLBD1
ENSG00000100290	1.5425	1.2545	4.34178e-11	5.2025e-10	BIK
ENSG00000163565	112.159	1.25444	3.13692e-27	3.5163e-24	IFI16
ENSG00000189056	9.74528	-1.25351	3.66033e-08	2.26208e-07	RELN
ENSG00000108852	1.94935	-1.25343	0.00016855	0.00047057	MPP2
ENSG00000197134	3.01067	-1.25335	7.86082e-06	2.91831e-05	ZNF257
ENSG00000050555	8.4222	-1.2529	8.7637e-07	4.0395e-06	LAMC3
ENSG00000178803	0.468687	-1.25268	0.00531975	0.0105077	ADORA2A-AS1
ENSG00000132185	2.97133	1.25213	2.71923e-06	1.11882e-05	FCRLA
ENSG00000159618	0.551592	1.25135	3.2981e-06	1.33464e-05	ADGRG5
ENSG00000167208	3.87812	1.25094	1.53066e-10	1.61675e-09	SNX20
ENSG00000132840	1.33009	-1.25079	2.48783e-05	8.31671e-05	BHMT2
ENSG00000261611	0.692584	1.25071	0.00772477	0.0146716
ENSG00000139194	0.344321	1.25046	0.000570998	0.00141429	RBP5
ENSG00000260846	5.36999	-1.25034	2.5522e-07	1.31119e-06	FRG2HP
ENSG00000103522	1.3794	1.25032	2.45399e-08	1.58546e-07	IL21R
ENSG00000137809	10.2001	-1.2494	1.12454e-05	4.03719e-05	ITGA11
ENSG00000177599	1.40653	-1.24615	2.5557e-07	1.31261e-06	ZNF491
ENSG00000266904	1.63265	-1.24598	7.17303e-11	8.16296e-10	LINC00663
ENSG00000143869	11.6314	-1.2458	9.25736e-19	8.13876e-17	GDF7
ENSG00000278318	4.19136	-1.24491	7.03223e-08	4.08694e-07	ZNF229
ENSG00000117266	1.86462	1.24364	3.7756e-09	2.92255e-08	CDK18
ENSG00000183117	1.13818	-1.24328	0.00109308	0.00253254	CSMD1
ENSG00000137558	3.31864	1.24236	6.86433e-05	0.000208523	PI15
ENSG00000153707	5.16139	-1.24231	2.26213e-05	7.62474e-05	PTPRD
ENSG00000083857	406.773	1.24229	3.37149e-16	1.50792e-14	FAT1
ENSG00000187987	0.564456	-1.24165	0.00338595	0.00699781	ZSCAN23
ENSG00000237499	12.412	-1.24107	1.18913e-09	1.03179e-08	WAKMAR2
ENSG00000262209	3.30951	-1.24021	6.41499e-09	4.6922e-08	PCDHGB3
ENSG00000173947	1.88865	-1.23857	1.90944e-11	2.48518e-10	PIFO
ENSG00000151704	0.666702	-1.23776	0.000284399	0.000754763	KCNJ1
ENSG00000103647	3.52146	-1.23766	3.5454e-11	4.33153e-10	CORO2B
ENSG00000172458	2.2648	-1.23684	9.45303e-08	5.32141e-07	IL17D
ENSG00000279330	0.733036	-1.23669	0.000992413	0.00232029
ENSG00000186417	20.9943	-1.23653	3.58186e-10	3.49514e-09	GLDN
ENSG00000183098	4.07568	-1.23517	8.5113e-05	0.000253292	GPC6
ENSG00000146352	0.423006	-1.23493	0.0149136	0.0264435	CLVS2
ENSG00000224511	0.453	-1.23485	5.52803e-05	0.000170675	LINC00365
ENSG00000267530	0.506353	-1.23473	7.82846e-05	0.00023471	LINC01836
ENSG00000176049	1.34082	-1.2347	3.38481e-07	1.69193e-06	JAKMIP2
ENSG00000163606	6.61395	1.23465	2.06145e-07	1.07727e-06	CD200R1
ENSG00000189057	15.5193	1.23454	1.06116e-12	1.89372e-11	FAM111B
ENSG00000250131	0.958896	-1.23382	1.07742e-06	4.86002e-06
ENSG00000111206	9.45846	1.2317	5.51203e-14	1.39041e-12	FOXM1
ENSG00000115221	9.83037	1.23136	1.85483e-09	1.53503e-08	ITGB6
ENSG00000118473	1.09607	1.23128	5.66872e-05	0.000174808	SGIP1
ENSG00000212283	15.9036	-1.23089	0.000117896	0.000339619	SNORD89
ENSG00000137103	7.09112	-1.23049	2.17628e-12	3.60736e-11	TMEM8B
ENSG00000176928	29.6354	1.23048	1.68049e-16	8.19011e-15	GCNT4
ENSG00000286214	0.514453	-1.23031	0.00446748	0.00897047
ENSG00000163618	3.29579	-1.22994	1.34324e-05	4.74514e-05	CADPS
ENSG00000258210	0.767606	1.22923	0.0055195	0.0108485
ENSG00000108370	2.36896	-1.22805	6.22261e-10	5.77952e-09	RGS9
ENSG00000108829	67.8265	1.22802	1.19824e-14	3.54043e-13	LRRC59
ENSG00000230006	3.13878	-1.22789	1.90635e-08	1.26444e-07	ANKRD36BP2
ENSG00000231999	3.19347	-1.22547	7.62377e-10	6.93543e-09	LRRC8C-DT
ENSG00000150672	34.5983	-1.22546	4.98977e-15	1.60667e-13	DLG2
ENSG00000137801	75.7111	1.22475	6.14714e-06	2.33628e-05	THBS1
ENSG00000164393	10.0537	-1.22399	2.16565e-11	2.7823e-10	ADGRF2
ENSG00000174136	95.2339	-1.22389	9.04492e-26	6.39763e-23	RGMB
ENSG00000197635	38.2178	1.22339	2.49357e-11	3.15835e-10	DPP4
ENSG00000134851	66.8429	1.22338	2.0377e-23	5.99116e-21	TMEM165
ENSG00000160703	39.8944	1.22235	6.45376e-19	6.02855e-17	NLRX1
ENSG00000106541	3.88872	-1.22091	0.000451857	0.00114545	AGR2
ENSG00000243207	1.64475	1.22059	0.0039766	0.00807888	PPAN-P2RY11
ENSG00000125508	0.905677	1.21988	1.33932e-05	4.73408e-05	SRMS
ENSG00000184564	25.8926	-1.21963	8.07517e-15	2.49274e-13	SLITRK6
ENSG00000106178	0.655168	1.2196	0.000160361	0.000449739	CCL24
ENSG00000283486	2.10002	-1.21898	2.89963e-06	1.18516e-05	FAM95C
ENSG00000168852	0.947867	-1.2183	6.88179e-08	4.0086e-07	TPTE2P5
ENSG00000231160	2.06031	-1.21792	8.08129e-09	5.76982e-08	KLF3-AS1
ENSG00000196335	0.865241	-1.21779	2.06295e-05	7.01948e-05	STK31
ENSG00000143631	19221.8	-1.21758	5.44721e-07	2.6094e-06	FLG
ENSG00000137440	92.4248	1.21714	1.64333e-06	7.08322e-06	FGFBP1
ENSG00000167232	119.33	-1.21637	2.35706e-16	1.09518e-14	ZNF91
ENSG00000153563	1.47095	1.2163	2.87887e-05	9.44787e-05	CD8A
ENSG00000105967	2.00432	1.21618	2.3515e-08	1.52418e-07	TFEC
ENSG00000158286	1.08759	1.21601	9.17516e-06	3.35761e-05	RNF207
ENSG00000204060	0.94411	-1.21423	1.54354e-06	6.68357e-06	FOXO6
ENSG00000235903	2.53131	-1.2134	0.0010033	0.00234237	CPB2-AS1
ENSG00000162366	49.3399	1.21299	2.25197e-17	1.4122e-15	PDZK1IP1
ENSG00000269939	0.67943	-1.2129	8.8931e-06	3.26371e-05	PCF11-AS1
ENSG00000160097	0.520588	-1.21278	0.0119579	0.0217135	FNDC5
ENSG00000102683	2.68984	-1.21236	1.52937e-08	1.03429e-07	SGCG
ENSG00000137094	2.84308	1.21212	7.44893e-13	1.38586e-11	DNAJB5
ENSG00000105852	7.40466	-1.21194	4.38022e-08	2.65582e-07	PON3
ENSG00000110675	81.865	-1.21179	9.48546e-12	1.34165e-10	ELMOD1
ENSG00000170962	12.3358	-1.21167	6.00036e-06	2.28631e-05	PDGFD
ENSG00000062096	4.97199	1.21146	1.14235e-06	5.11688e-06	ARSF
ENSG00000100336	6.88865	1.21126	4.35563e-07	2.13263e-06	APOL4
ENSG00000141574	9.43324	1.21105	3.74747e-09	2.90453e-08	SECTM1
ENSG00000172752	20.9873	1.21071	9.20514e-06	3.36665e-05	COL6A5
ENSG00000261884	1.20476	1.21051	1.12849e-05	4.0466e-05
ENSG00000105173	4.04877	1.20982	6.16617e-11	7.14869e-10	CCNE1
ENSG00000233461	18.5413	1.20973	7.46731e-15	2.31706e-13
ENSG00000281453	0.805837	-1.2094	0.00161157	0.00359317	TGFB2-OT1
ENSG00000171817	3.59843	-1.20823	5.53733e-10	5.19969e-09	ZNF540
ENSG00000162458	16.4858	1.20821	1.26986e-17	8.43515e-16	FBLIM1
ENSG00000172183	3.11692	1.20797	2.42029e-09	1.94917e-08	ISG20
ENSG00000129596	0.817633	-1.20787	0.000666299	0.00162675	CDO1
ENSG00000213366	9.3311	-1.20709	2.20027e-06	9.23086e-06	GSTM2
ENSG00000173698	1.14472	-1.20708	0.000198995	0.000547305	ADGRG2
ENSG00000161682	1.22787	-1.20681	1.80718e-07	9.56948e-07	FAM171A2
ENSG00000071967	280.469	-1.20617	2.07392e-13	4.50312e-12	CYBRD1
ENSG00000093009	4.08547	1.20554	5.7032e-11	6.67233e-10	CDC45
ENSG00000138180	9.97927	1.20536	6.52214e-11	7.49357e-10	CEP55
ENSG00000213658	1.63564	1.20523	1.0839e-06	4.88558e-06	LAT
ENSG00000165816	29.4832	-1.20427	7.49182e-16	3.03995e-14	VWA2
ENSG00000173559	23.604	1.20412	1.20449e-11	1.65663e-10	NABP1
ENSG00000250120	1.24644	-1.20399	0.000136795	0.000389534	PCDHA10
ENSG00000149294	2.18304	-1.20395	2.00246e-05	6.83244e-05	NCAM1
ENSG00000101445	5.05407	1.20392	5.99821e-09	4.40171e-08	PPP1R16B
ENSG00000198932	8.61445	-1.20341	1.47062e-13	3.35566e-12	GPRASP1
ENSG00000231764	4.02421	-1.20225	7.64491e-12	1.10218e-10	DLX6-AS1
ENSG00000038945	2.62787	1.20187	5.42539e-08	3.22841e-07	MSR1
ENSG00000253320	1.84097	-1.20181	1.97997e-09	1.62893e-08	MAILR
ENSG00000244198	21.348	-1.20176	1.19852e-09	1.03943e-08	ARHGEF35-AS1
ENSG00000100911	44.7732	1.20162	3.24427e-22	6.68805e-20	PSME2
ENSG00000166446	6.17091	1.2015	3.80373e-18	2.87016e-16	CDYL2
ENSG00000105281	23.5579	1.20087	1.18363e-15	4.46914e-14	SLC1A5
ENSG00000172322	0.496513	1.20082	0.00301074	0.00631255	CLEC12A
ENSG00000254245	0.993887	-1.20048	8.9403e-07	4.1135e-06	PCDHGA3
ENSG00000267254	4.5338	-1.20017	1.83291e-10	1.89144e-09	ZNF790-AS1
ENSG00000165966	2.49407	-1.19991	0.000796271	0.0019095	PDZRN4
ENSG00000178860	1.81137	1.19887	1.94823e-07	1.02288e-06	MSC
ENSG00000130203	185.577	-1.19866	9.87067e-13	1.78278e-11	APOE
ENSG00000018625	1.74478	-1.19833	9.70488e-05	0.000284779	ATP1A2
ENSG00000249464	5.12454	-1.19831	2.77093e-06	1.138e-05	LINC01091
ENSG00000168874	4.99346	-1.19797	3.36465e-05	0.000108887	ATOH8
ENSG00000149418	120.012	1.19759	4.20655e-23	1.10948e-20	ST14
ENSG00000115008	2.32157	-1.1973	0.000162171	0.000454247	IL1A
ENSG00000196735	25.4169	1.19719	0.0118434	0.0215363	HLA-DQA1
ENSG00000186205	1.78679	-1.19695	6.85657e-06	2.58672e-05	MTARC1
ENSG00000170370	4.58565	-1.19614	3.80402e-10	3.69984e-09	EMX2
ENSG00000278463	8.1939	1.19411	4.28972e-08	2.60712e-07	H2AC4
ENSG00000127578	1.0056	-1.19343	7.44626e-05	0.000224263	WFIKKN1
ENSG00000059804	8.98881	1.19313	1.65658e-07	8.85567e-07	SLC2A3
ENSG00000204860	1.90422	-1.19157	1.43173e-09	1.21524e-08	FAM201A
ENSG00000102886	10.7357	1.19062	7.57347e-12	1.09364e-10	GDPD3
ENSG00000205038	6.48352	-1.18996	2.1763e-07	1.13235e-06	PKHD1L1
ENSG00000171241	7.30121	1.18848	1.94606e-17	1.22896e-15	SHCBP1
ENSG00000110693	39.7089	-1.1872	2.57262e-15	8.94183e-14	SOX6
ENSG00000162711	1.13294	1.18712	1.67279e-06	7.19289e-06	NLRP3
ENSG00000128340	3.44694	1.18697	1.92271e-07	1.01185e-06	RAC2
ENSG00000028137	8.67474	1.18697	2.432e-09	1.95771e-08	TNFRSF1B
ENSG00000267470	1.29242	-1.18671	2.50869e-08	1.61846e-07	ZNF571-AS1
ENSG00000137563	76.1173	1.18664	6.16658e-12	9.13651e-11	GGH
ENSG00000106004	3.98087	-1.18659	5.08712e-05	0.000158069	HOXA5
ENSG00000121152	6.9683	1.18634	6.9936e-13	1.30929e-11	NCAPH
ENSG00000102445	2.04589	1.18494	4.47648e-07	2.18465e-06	RUBCNL
ENSG00000167984	1.38875	1.18324	2.61073e-05	8.66276e-05	NLRC3
ENSG00000258498	1.01093	-1.1832	0.00091536	0.00216098	DIO3OS
ENSG00000284644	3.212	-1.18223	4.41825e-05	0.000139166
ENSG00000260101	2.11093	1.18157	3.01414e-08	1.89946e-07
ENSG00000265206	0.945987	1.18112	0.000511927	0.00128143
ENSG00000183166	7.40111	-1.18046	2.1042e-07	1.09738e-06	CALN1
ENSG00000147642	9.8507	-1.18038	1.46145e-14	4.22078e-13	SYBU
ENSG00000269729	4.69866	-1.18031	1.05275e-09	9.24637e-09
ENSG00000157551	11.1942	1.18003	4.62258e-15	1.4992e-13	KCNJ15
ENSG00000256436	0.640284	-1.17988	0.000380117	0.000979793	TAS2R31
ENSG00000087495	1.10172	-1.17957	1.24919e-05	4.44351e-05	PHACTR3
ENSG00000145423	60.6847	-1.17949	9.4305e-05	0.000277682	SFRP2
ENSG00000197614	52.449	-1.17873	7.17511e-06	2.69273e-05	MFAP5
ENSG00000184979	2.74484	1.17872	4.35289e-09	3.31785e-08	USP18
ENSG00000180071	6.15422	-1.17858	5.69975e-06	2.18216e-05	ANKRD18A
ENSG00000053328	1.83135	-1.1782	1.05349e-05	3.80858e-05	METTL24
ENSG00000111796	0.564374	1.17769	5.3132e-06	2.05194e-05	KLRB1
ENSG00000183801	8.08939	-1.17742	1.30237e-06	5.74329e-06	OLFML1
ENSG00000104522	54.167	1.17734	1.37072e-20	1.76908e-18	GFUS
ENSG00000262074	4.93726	1.1773	0.00813989	0.0153673	SNORD3B-2
ENSG00000131781	14.4453	-1.17727	2.0875e-11	2.6896e-10	FMO5
ENSG00000178199	3.17226	1.17637	1.54575e-09	1.30155e-08	ZC3H12D
ENSG00000241644	2.39898	-1.17623	2.5682e-06	1.06241e-05	INMT
ENSG00000163347	678.095	-1.17613	4.78409e-20	5.50017e-18	CLDN1
ENSG00000130508	7.15975	1.17537	1.72864e-08	1.15813e-07	PXDN
ENSG00000165646	13.1189	-1.17489	8.3501e-10	7.4992e-09	SLC18A2
ENSG00000275793	0.629176	1.17426	0.000858746	0.0020386	RIMBP3
ENSG00000286989	1.10258	1.17387	1.06459e-08	7.4207e-08
ENSG00000147912	5.47478	1.17369	2.80891e-14	7.62813e-13	FBXO10
ENSG00000136014	0.622274	-1.17368	3.02058e-05	9.86957e-05	USP44
ENSG00000286098	4.8022	-1.17368	0.00233421	0.00501546
ENSG00000166923	11.1573	-1.17365	0.000350208	0.000908582	GREM1
ENSG00000255639	4.46021	1.17358	1.96871e-05	6.72805e-05
ENSG00000204291	27.6274	1.17261	6.43302e-09	4.70347e-08	COL15A1
ENSG00000163191	109.726	1.17215	6.50785e-16	2.69064e-14	S100A11
ENSG00000279026	0.579529	-1.17125	0.000322968	0.000845364
ENSG00000168884	17.3271	1.17055	4.79231e-22	9.24195e-20	TNIP2
ENSG00000162739	0.595061	1.17035	0.000147774	0.000417572	SLAMF6
ENSG00000267532	1.67863	-1.16995	1.11359e-06	5.0043e-06	MIR497HG
ENSG00000108823	1.70366	-1.16978	0.000147048	0.000415782	SGCA
ENSG00000161798	8.84573	1.16869	0.0194899	0.033601	AQP5
ENSG00000088340	0.656902	-1.16831	0.0124581	0.0225328	FER1L4
ENSG00000060558	62.7384	1.16831	9.95183e-19	8.66437e-17	GNA15
ENSG00000143333	1.58897	1.16824	1.63946e-06	7.07158e-06	RGS16
ENSG00000162595	1.39078	-1.1682	0.001067	0.00247787	DIRAS3
ENSG00000184371	14.0862	1.16814	1.09219e-14	3.27018e-13	CSF1
ENSG00000106952	1.24964	1.16754	1.32014e-06	5.81024e-06	TNFSF8
ENSG00000167555	13.3167	-1.16749	6.05943e-14	1.5157e-12	ZNF528
ENSG00000215146	1.63814	-1.16669	5.49853e-05	0.000169881
ENSG00000226237	3.4714	-1.16584	9.68942e-11	1.07256e-09	GAS1RR
ENSG00000267179	0.614647	-1.16581	0.00586727	0.0114704
ENSG00000178033	12.4052	-1.16562	0.00254651	0.00542419	CALHM5
ENSG00000273381	1.13024	-1.16544	7.51131e-08	4.33453e-07
ENSG00000056736	0.984617	1.16531	9.90865e-05	0.000290015	IL17RB
ENSG00000197948	45.5973	1.16463	5.81645e-10	5.43607e-09	FCHSD1
ENSG00000175161	1.3073	-1.16374	0.000359795	0.000932099	CADM2
ENSG00000169403	19.2084	1.16236	3.95525e-11	4.78483e-10	PTAFR
ENSG00000132164	15.9328	1.16216	3.74551e-12	5.83629e-11	SLC6A11
ENSG00000279894	0.542427	-1.16195	0.000345531	0.000898131
ENSG00000164485	0.981735	1.1612	9.501e-06	3.4659e-05	IL22RA2
ENSG00000137491	12.4356	1.16114	6.7097e-08	3.91434e-07	SLCO2B1
ENSG00000204577	0.719227	1.1605	0.000579572	0.00143295	LILRB3
ENSG00000223953	1.81538	1.16031	4.29462e-06	1.6947e-05	C1QTNF5
ENSG00000198682	4.17807	1.16022	6.69974e-09	4.88058e-08	PAPSS2
ENSG00000062716	72.6175	1.15928	5.58266e-22	1.04219e-19	VMP1
ENSG00000171451	16.3563	-1.15911	1.21634e-12	2.14594e-11	DSEL
ENSG00000147065	254.192	1.15907	3.2788e-25	1.78198e-22	MSN
ENSG00000160255	14.9026	1.1588	5.09357e-08	3.04308e-07	ITGB2
ENSG00000164488	7.76261	-1.15858	2.3454e-11	2.98755e-10	DACT2
ENSG00000214706	19.8823	1.15829	9.58186e-14	2.28114e-12	IFRD2
ENSG00000130518	4.05706	-1.15798	1.19512e-05	4.26303e-05	IQCN
ENSG00000135960	1.92413	-1.1578	0.000817911	0.00195538	EDAR
ENSG00000174599	4.81461	-1.15761	7.35861e-09	5.30453e-08	TRAM1L1
ENSG00000260400	1.18717	-1.1569	0.000225095	0.000610752
ENSG00000128482	1.15519	-1.15688	5.61803e-05	0.000173364	RNF112
ENSG00000180730	2.99664	1.1566	1.80992e-05	6.2293e-05	SHISA2
ENSG00000111252	10.5196	1.1564	6.35155e-13	1.2029e-11	SH2B3
ENSG00000204516	1.28351	1.15613	3.15934e-05	0.00010278	MICB
ENSG00000059728	51.8323	1.15566	5.5514e-17	3.13095e-15	MXD1
ENSG00000168404	4.7717	1.15524	2.56292e-12	4.17115e-11	MLKL
ENSG00000174059	35.4324	-1.15452	8.97977e-08	5.09175e-07	CD34
ENSG00000119917	14.5148	1.1533	2.0174e-07	1.05641e-06	IFIT3
ENSG00000176749	9.05084	1.15304	6.62451e-18	4.84941e-16	CDK5R1
ENSG00000153012	1.6588	1.15254	4.32676e-06	1.70513e-05	LGI2
ENSG00000169083	32.0792	-1.15236	8.92927e-10	7.96481e-09	AR
ENSG00000227124	15.4646	-1.15235	1.08933e-16	5.69598e-15	ZNF717
ENSG00000117091	2.09852	1.15231	1.04328e-06	4.71793e-06	CD48
ENSG00000261061	0.522997	1.15215	0.00249947	0.00533412
ENSG00000276043	17.406	1.15073	1.72052e-14	4.89803e-13	UHRF1
ENSG00000038295	9.78211	-1.15065	8.05484e-13	1.48706e-11	TLL1
ENSG00000127585	6.76479	-1.15036	8.30464e-15	2.55041e-13	FBXL16
ENSG00000285108	20.5928	1.14999	0.000107273	0.000311421
ENSG00000198643	0.573662	-1.1499	0.00823635	0.0155248	FAM3D
ENSG00000043462	4.89246	1.14921	2.67365e-06	1.10184e-05	LCP2
ENSG00000155970	2.51451	-1.14884	3.09086e-07	1.56022e-06	MICU3
ENSG00000134256	2.19751	1.14833	5.48572e-11	6.44734e-10	CD101
ENSG00000196562	35.7488	1.14801	1.04148e-09	9.15638e-09	SULF2
ENSG00000274933	0.600951	1.14796	0.0266483	0.0444767	TBC1D3I
ENSG00000273151	0.631667	-1.14793	0.000203742	0.000558734
ENSG00000189120	26.8874	-1.14775	2.88037e-15	9.87752e-14	SP6
ENSG00000237188	0.513147	-1.14733	0.0204405	0.0350847
ENSG00000126882	2.21549	1.147	2.88566e-10	2.86183e-09	FAM78A
ENSG00000109771	1.70254	-1.14679	1.5064e-08	1.02106e-07	LRP2BP
ENSG00000110719	8.2999	1.14676	7.92193e-12	1.13937e-10	TCIRG1
ENSG00000148344	34.5413	1.14671	5.9884e-16	2.50326e-14	PTGES
ENSG00000276832	0.630419	-1.14649	0.00064641	0.0015825	CDRT15P6
ENSG00000148053	49.3429	1.14581	3.35893e-10	3.29194e-09	NTRK2
ENSG00000280165	2.26745	-1.14564	1.53721e-05	5.37004e-05	PCDH20
ENSG00000106351	32.7774	-1.14558	5.60033e-17	3.14865e-15	AGFG2
ENSG00000123609	15.3445	1.14488	2.50495e-21	3.87296e-19	NMI
ENSG00000092295	111.556	1.14469	3.71689e-14	9.71756e-13	TGM1
ENSG00000128271	0.797495	1.14438	0.000333375	0.000870064	ADORA2A
ENSG00000153956	39.1985	-1.14425	2.47354e-12	4.05511e-11	CACNA2D1
ENSG00000131979	21.5309	1.14364	3.17103e-16	1.42537e-14	GCH1
ENSG00000253766	0.480066	1.14358	0.00193414	0.0042319
ENSG00000070501	21.6532	1.14334	1.14557e-13	2.65449e-12	POLB
ENSG00000187678	1.78297	1.14332	4.97804e-07	2.4052e-06	SPRY4
ENSG00000251595	4.46795	-1.14318	9.04297e-10	8.05291e-09	ABCA11P
ENSG00000198774	25.0685	-1.14309	1.1132e-13	2.59288e-12	RASSF9
ENSG00000071909	1.06228	-1.14165	3.26853e-05	0.000106044	MYO3B
ENSG00000188385	0.885482	-1.14164	0.00012964	0.000370709	JAKMIP3
ENSG00000176593	5.49201	-1.14134	1.5512e-08	1.04787e-07
ENSG00000184731	44.7946	1.14063	3.80874e-18	2.87016e-16	FAM110C
ENSG00000156218	14.4473	-1.1404	1.33543e-08	9.14161e-08	ADAMTSL3
ENSG00000254682	1.23879	-1.14015	0.00356242	0.00732623
ENSG00000196344	1.17285	1.14007	0.000437054	0.00111217	ADH7
ENSG00000198846	1.16295	1.13992	2.62263e-06	1.08255e-05	TOX
ENSG00000197181	0.867495	-1.1396	7.06768e-05	0.000213735	PIWIL2
ENSG00000070388	7.71659	-1.13936	7.38779e-09	5.32129e-08	FGF22
ENSG00000171476	1148.11	-1.13934	4.58046e-15	1.48824e-13	HOPX
ENSG00000212124	0.697378	-1.13917	0.000491113	0.00123467	TAS2R19
ENSG00000089327	8.40218	1.13845	1.84804e-12	3.12097e-11	FXYD5
ENSG00000198440	2.99175	-1.13839	1.65703e-12	2.83848e-11	ZNF583
ENSG00000127364	3.56538	-1.13836	3.18136e-05	0.00010344	TAS2R4
ENSG00000229676	2.60751	-1.13815	0.000115766	0.000333913	ZNF492
ENSG00000167676	20.1956	-1.13786	0.0177067	0.0308261	PLIN4
ENSG00000267152	1.76642	-1.13758	3.37371e-08	2.10461e-07
ENSG00000206538	51.6509	-1.13701	9.60399e-13	1.73812e-11	VGLL3
ENSG00000154451	2.16453	1.13647	1.46811e-06	6.39245e-06	GBP5
ENSG00000156049	0.778642	1.13608	1.11497e-05	4.00501e-05	GNA14
ENSG00000167653	1.67133	-1.13607	3.43047e-05	0.000110837	PSCA
ENSG00000164877	9.02437	1.13598	1.6488e-09	1.3799e-08	MICALL2
ENSG00000223729	0.901242	-1.13576	1.40117e-05	4.93229e-05	LINC02247
ENSG00000128656	2.01829	1.13567	1.08688e-07	6.04628e-07	CHN1
ENSG00000213963	23.4872	-1.13558	6.96532e-12	1.01563e-10
ENSG00000114923	0.998804	1.13545	2.74928e-06	1.13067e-05	SLC4A3
ENSG00000196734	95.4982	-1.13514	5.8412e-08	3.44611e-07	LCE1B
ENSG00000165841	0.480081	-1.13491	0.010339	0.0190752	CYP2C19
ENSG00000168610	97.2138	1.13486	7.62015e-19	6.83337e-17	STAT3
ENSG00000158296	1.95494	-1.13426	2.4396e-10	2.45672e-09	SLC13A3
ENSG00000223891	4.06636	-1.13421	1.29672e-13	2.97781e-12	OSER1-DT
ENSG00000250138	1.21355	1.13372	0.0116851	0.0212892
ENSG00000114646	1.37373	-1.13341	1.20392e-06	5.35525e-06	CSPG5
ENSG00000241935	1.27719	-1.13326	2.13866e-05	7.24399e-05	HOGA1
ENSG00000129451	40.4186	1.1332	3.65812e-13	7.40502e-12	KLK10
ENSG00000184060	26.1105	1.13309	4.72346e-14	1.21543e-12	ADAP2
ENSG00000166183	6.41861	1.13298	2.36286e-13	5.03898e-12	ASPG
ENSG00000117399	9.98542	1.13296	1.68925e-10	1.76041e-09	CDC20
ENSG00000124613	1.88933	-1.13293	1.85251e-09	1.53392e-08	ZNF391
ENSG00000136425	3.30971	1.1328	4.31449e-11	5.17942e-10	CIB2
ENSG00000151917	1.49737	1.13262	8.30668e-07	3.84863e-06	BEND6
ENSG00000204789	7.87166	-1.13195	5.88069e-13	1.12561e-11	ZNF204P
ENSG00000271303	32.1723	1.1318	3.04616e-12	4.86057e-11	SRXN1
ENSG00000116690	9.15883	-1.13128	0.0176477	0.0307443	PRG4
ENSG00000226015	0.845048	-1.1306	2.83604e-05	9.32436e-05	CCT8P1
ENSG00000093072	7.90956	1.13054	1.82558e-08	1.21509e-07	ADA2
ENSG00000251349	1.03833	1.13027	0.000349252	0.000906619	MSANTD3-TMEFF1
ENSG00000166415	9.51382	-1.13	4.94468e-05	0.000154124	WDR72
ENSG00000166927	3.34216	1.12995	4.83476e-08	2.90588e-07	MS4A7
ENSG00000228649	4.48962	1.12967	4.53052e-07	2.20861e-06	SNHG26
ENSG00000180113	1.96331	-1.12954	6.52377e-05	0.000198952	TDRD6
ENSG00000130294	7.69466	1.12934	4.45558e-07	2.17563e-06	KIF1A
ENSG00000231205	2.85031	-1.12934	1.75095e-09	1.45723e-08	ZNF826P
ENSG00000129226	8.96033	1.12919	1.27945e-08	8.7939e-08	CD68
ENSG00000236609	2.46644	-1.12915	3.1082e-08	1.94982e-07	ZNF853
ENSG00000165914	7.04675	1.12906	4.79611e-16	2.08782e-14	TTC7B
ENSG00000108106	7.72091	1.12791	5.56484e-15	1.77274e-13	UBE2S
ENSG00000145103	2.01549	-1.12778	4.27635e-08	2.60076e-07	ILDR1
ENSG00000259420	1.0187	-1.12748	7.97819e-05	0.00023884
ENSG00000085276	4.02935	1.12714	8.41912e-08	4.81188e-07	MECOM
ENSG00000167553	227.494	1.12687	1.73729e-14	4.93011e-13	TUBA1C
ENSG00000144649	2.98002	-1.12686	8.64516e-07	3.98999e-06	GASK1A
ENSG00000143127	0.727363	1.12683	0.000278278	0.000740601	ITGA10
ENSG00000134207	0.679096	1.12682	0.00338247	0.00699143	SYT6
ENSG00000140749	3.79455	1.12665	9.18932e-09	6.4835e-08	IGSF6
ENSG00000157087	1.30035	-1.12625	0.000847446	0.00201497	ATP2B2
ENSG00000187170	0.587038	-1.12617	0.00021322	0.000581081	LCE4A
ENSG00000199631	12.8854	-1.12612	0.00729909	0.013931	SNORD33
ENSG00000197748	0.799858	-1.12605	3.63503e-05	0.000116919	CFAP43
ENSG00000100526	4.5208	1.12497	8.97399e-08	5.09009e-07	CDKN3
ENSG00000224402	1.56489	1.12493	1.35549e-07	7.37582e-07	OR6D1P
ENSG00000237975	47.7223	-1.12434	0.000883265	0.00209099	FLG-AS1
ENSG00000162909	91.1643	1.12328	1.8174e-15	6.51901e-14	CAPN2
ENSG00000287721	1.16164	1.12323	8.68222e-06	3.19745e-05
ENSG00000065328	6.02689	1.12311	4.78781e-10	4.57239e-09	MCM10
ENSG00000151150	180.12	-1.12304	1.88994e-21	2.97334e-19	ANK3
ENSG00000239002	308.826	-1.1229	3.21504e-08	2.01192e-07	SCARNA10
ENSG00000146232	6.3018	1.12287	1.89215e-13	4.169e-12	NFKBIE
ENSG00000131831	4.50259	-1.12246	2.88631e-06	1.18133e-05	RAI2
ENSG00000138316	3.42951	1.12213	1.15448e-06	5.16093e-06	ADAMTS14
ENSG00000139910	4.03879	-1.12208	1.75433e-05	6.0519e-05	NOVA1
ENSG00000197128	18.5386	-1.12179	2.16163e-21	3.3712e-19	ZNF772
ENSG00000237877	2.60225	-1.12177	1.25743e-06	5.56426e-06	LINC01473
ENSG00000166482	32.0347	-1.1216	9.21492e-06	3.36941e-05	MFAP4
ENSG00000258768	2.58337	-1.12159	2.32945e-08	1.51372e-07
ENSG00000207304	34.6764	-1.12127	0.00807284	0.0152567	SNORA8
ENSG00000047457	16.4481	-1.12124	1.96345e-05	6.71264e-05	CP
ENSG00000188404	1.81744	1.12087	2.8722e-05	9.43115e-05	SELL
ENSG00000167797	7.51717	1.12078	1.96509e-16	9.3238e-15	CDK2AP2
ENSG00000180096	1.33763	1.12043	8.45674e-07	3.91108e-06	SEPTIN1
ENSG00000221926	78.5947	1.11983	3.11633e-16	1.40784e-14	TRIM16
ENSG00000164659	11.0965	-1.11964	3.42199e-10	3.34825e-09	ELAPOR2
ENSG00000158458	2.83498	-1.1196	2.56154e-08	1.649e-07	NRG2
ENSG00000274213	1.19952	1.11907	7.53783e-07	3.5151e-06
ENSG00000147697	52.8663	1.11903	2.22724e-13	4.7839e-12	GSDMC
ENSG00000069535	10.1152	1.11893	2.03824e-10	2.08652e-09	MAOB
ENSG00000259726	2.99834	-1.11884	0.000115416	0.000332955	CSPG4P11
ENSG00000160213	79.9896	1.11878	1.72635e-12	2.93201e-11	CSTB
ENSG00000259065	0.59439	-1.1184	6.08476e-05	0.000186611
ENSG00000186226	29.9768	-1.11787	0.00327793	0.00680751	LCE1E
ENSG00000128487	4.92639	1.11613	3.02886e-12	4.83727e-11	SPECC1
ENSG00000184922	9.14287	1.11568	4.12965e-09	3.16518e-08	FMNL1
ENSG00000188488	1.3397	-1.11519	0.00336951	0.00697027	SERPINA5
ENSG00000203685	7.52974	-1.11496	9.57297e-09	6.72771e-08	STUM
ENSG00000232528	0.707006	-1.11475	0.000850902	0.00202212
ENSG00000137501	22.3344	-1.1142	6.1308e-15	1.93244e-13	SYTL2
ENSG00000203995	0.600518	1.11321	3.97885e-06	1.58368e-05	ZYG11A
ENSG00000260454	2.08317	1.11309	7.20032e-06	2.70056e-05
ENSG00000286289	1.01417	-1.11294	0.000244523	0.00065908
ENSG00000087884	9.59259	-1.11234	2.55777e-13	5.40963e-12	AAMDC
ENSG00000278530	1.4589	-1.11228	2.4866e-05	8.31572e-05	CHMP1B2P
ENSG00000118307	1.10412	-1.11211	5.01038e-06	1.94462e-05	CFAP94
ENSG00000164237	3.11003	-1.11169	6.15918e-08	3.61351e-07	CMBL
ENSG00000120708	286.984	-1.11135	2.67109e-15	9.23046e-14	TGFBI
ENSG00000196917	0.493978	1.11116	0.000135719	0.000386675	HCAR1
ENSG00000186472	12.1845	-1.11094	9.84342e-07	4.47873e-06	PCLO
ENSG00000254319	0.586334	-1.11063	0.00422681	0.00854365
ENSG00000162065	9.35143	-1.11045	5.81196e-14	1.45991e-12	TBC1D24
ENSG00000245685	0.524	-1.11002	0.00107957	0.00250416	FRG1-DT
ENSG00000105357	215.566	-1.10988	1.02749e-12	1.84834e-11	MYH14
ENSG00000115457	6.86098	-1.10953	0.00047876	0.00120581	IGFBP2
ENSG00000180353	8.07599	1.10917	5.43294e-08	3.23076e-07	HCLS1
ENSG00000151490	2.00822	1.10905	2.20123e-06	9.23271e-06	PTPRO
ENSG00000236761	1.87094	-1.10859	0.0161462	0.02841	CTAGE9
ENSG00000132622	3.52514	-1.10853	1.66407e-06	7.16051e-06	HSPA12B
ENSG00000253582	0.899912	-1.10764	5.44859e-06	2.097e-05
ENSG00000095637	36.5083	-1.10749	3.9647e-14	1.02904e-12	SORBS1
ENSG00000162073	16.0232	1.10729	1.4317e-17	9.33727e-16	PAQR4
ENSG00000005187	8.31877	-1.10666	0.00154271	0.00345079	ACSM3
ENSG00000126787	10.7801	1.10649	3.07595e-08	1.93163e-07	DLGAP5
ENSG00000165238	20.393	-1.10618	1.30739e-07	7.13356e-07	WNK2
ENSG00000175591	29.5449	1.1059	6.85418e-11	7.83991e-10	P2RY2
ENSG00000176014	109.692	1.10549	3.15341e-16	1.42101e-14	TUBB6
ENSG00000189298	8.13473	-1.10531	1.35808e-13	3.10679e-12	ZKSCAN3
ENSG00000137225	0.5268	-1.10497	0.00105853	0.00246108	CAPN11
ENSG00000181856	1.61678	-1.10492	2.31827e-06	9.68059e-06	SLC2A4
ENSG00000158869	2.61197	1.10485	7.67291e-06	2.85683e-05	FCER1G
ENSG00000121104	11.6328	-1.10483	1.30765e-11	1.78076e-10	FAM117A
ENSG00000163710	9.54657	-1.10439	0.000192532	0.000530996	PCOLCE2
ENSG00000265185	7.79207	1.10439	0.00997921	0.0184798	SNORD3B-1
ENSG00000123096	16.4621	-1.10424	1.1551e-09	1.00713e-08	SSPN
ENSG00000286905	0.618942	1.10384	0.00725567	0.0138643
ENSG00000166348	56.2545	-1.10298	2.99086e-25	1.67629e-22	USP54
ENSG00000248449	1.60483	-1.10278	8.77781e-07	4.04497e-06	PCDHGB8P
ENSG00000128283	35.0359	1.10238	2.85552e-16	1.29984e-14	CDC42EP1
ENSG00000128849	40.7669	-1.10208	1.37475e-12	2.39499e-11	CGNL1
ENSG00000196369	96.8745	-1.10114	1.13433e-11	1.57344e-10	SRGAP2B
ENSG00000198939	1.39811	-1.10103	3.82015e-08	2.3488e-07	ZFP2
ENSG00000125864	1.279	1.10089	1.66084e-10	1.73686e-09	BFSP1
ENSG00000205562	1.00656	-1.10081	1.1483e-07	6.36034e-07
ENSG00000270589	1.33681	-1.10079	6.6189e-06	2.50284e-05
ENSG00000236204	0.617231	-1.10076	2.50939e-06	1.04036e-05	LINC01376
ENSG00000135698	26.5827	1.1003	2.39306e-16	1.10718e-14	MPHOSPH6
ENSG00000008277	3.33127	-1.10019	1.89365e-07	9.9802e-07	ADAM22
ENSG00000165072	16.6477	-1.10012	9.42035e-07	4.30895e-06	MAMDC2
ENSG00000165731	1.9963	1.09994	4.59653e-09	3.47989e-08	RET
ENSG00000213988	3.08411	-1.09944	2.22954e-11	2.85621e-10	ZNF90
ENSG00000121361	1.34728	-1.09939	0.000214375	0.000583787	KCNJ8
ENSG00000215105	14.9686	-1.09929	1.67512e-16	8.18616e-15	TTC3P1
ENSG00000153048	23.0679	1.09869	2.89268e-14	7.80154e-13	CARHSP1
ENSG00000278771	42.2106	1.09849	0.000189281	0.000522754	RN7SL3
ENSG00000136810	216.827	1.09847	4.56322e-11	5.44158e-10	TXN
ENSG00000109790	21.5607	1.09812	3.45484e-12	5.45926e-11	KLHL5
ENSG00000153246	80.03	-1.09795	4.36935e-09	3.32899e-08	PLA2R1
ENSG00000151388	2.92324	1.09776	0.000445555	0.00113171	ADAMTS12
ENSG00000112246	2.26115	-1.09756	1.28901e-05	4.56976e-05	SIM1
ENSG00000186792	1.06499	1.09745	2.67965e-06	1.10405e-05	HYAL3
ENSG00000163106	3.85751	-1.09737	1.3013e-08	8.92156e-08	HPGDS
ENSG00000174013	110.682	1.09732	9.30863e-16	3.60584e-14	FBXO45
ENSG00000179314	2.42983	-1.09713	1.5274e-08	1.03355e-07	WSCD1
ENSG00000170537	1.09301	1.0969	2.21203e-09	1.79596e-08	TMC7
ENSG00000100626	12.0031	-1.09661	9.502e-06	3.4659e-05	GALNT16
ENSG00000171793	23.6267	1.0961	1.19557e-14	3.53985e-13	CTPS1
ENSG00000162493	10.2354	1.09603	8.44191e-11	9.46877e-10	PDPN
ENSG00000174807	15.3021	-1.09584	3.92017e-06	1.56206e-05	CD248
ENSG00000277449	0.8091	-1.09568	8.07924e-07	3.74809e-06	CEBPB-AS1
ENSG00000196302	2.79503	-1.09556	0.000143849	0.000407443	GUSBP15
ENSG00000240401	0.584363	1.09526	0.00011135	0.000322159
ENSG00000019186	1.34759	1.09499	8.13566e-06	3.00976e-05	CYP24A1
ENSG00000253882	7.65249	1.09442	7.15505e-10	6.56063e-09
ENSG00000143850	6.47728	-1.09409	1.31657e-09	1.12979e-08	PLEKHA6
ENSG00000176153	5.067	1.0939	8.70749e-09	6.17512e-08	GPX2
ENSG00000249859	4.95693	1.09386	1.10169e-06	4.9558e-06	PVT1
ENSG00000242114	2.24587	1.09351	4.0668e-11	4.90176e-10	MTFP1
ENSG00000171056	19.0387	1.09259	1.00453e-13	2.36745e-12	SOX7
ENSG00000261360	1.7532	-1.09207	1.17246e-07	6.47814e-07	OTULIN-DT
ENSG00000150048	0.707904	1.092	1.72486e-05	5.96058e-05	CLEC1A
ENSG00000149050	1.92459	-1.09083	1.547e-07	8.32945e-07	ZNF214
ENSG00000187498	36.8763	1.09055	2.1054e-08	1.37887e-07	COL4A1
ENSG00000148459	3.36544	1.09019	6.29358e-11	7.26354e-10	PDSS1
ENSG00000285043	0.85657	1.08982	0.00533381	0.0105308
ENSG00000186480	74.1951	-1.08913	0.000745	0.00179664	INSIG1
ENSG00000140092	16.6767	-1.08894	1.05739e-05	3.82115e-05	FBLN5
ENSG00000261126	0.670426	-1.08869	0.00010251	0.000298801	RBFADN
ENSG00000206052	1.16371	-1.08862	0.000201186	0.000552569	DOK6
ENSG00000165821	3.36732	-1.08822	1.40493e-10	1.50209e-09	SALL2
ENSG00000155380	69.9762	1.08752	4.84494e-14	1.24312e-12	SLC16A1
ENSG00000185015	25.5312	-1.08727	4.39321e-17	2.56652e-15	CA13
ENSG00000146904	55.4828	1.087	2.0839e-22	4.54037e-20	EPHA1
ENSG00000147257	4.15938	-1.08695	1.32449e-05	4.68719e-05	GPC3
ENSG00000284727	0.588727	-1.08679	0.00484387	0.00966134
ENSG00000013364	80.8426	1.08661	4.55536e-22	8.88047e-20	MVP
ENSG00000168071	4.98789	1.08614	9.91259e-08	5.56265e-07	CCDC88B
ENSG00000100351	2.07152	1.08541	2.79033e-06	1.14492e-05	GRAP2
ENSG00000172575	48.5353	1.08528	1.93056e-11	2.506e-10	RASGRP1
ENSG00000196724	8.94327	-1.08523	7.72811e-17	4.20011e-15	ZNF418
ENSG00000123329	2.24925	1.0851	4.52992e-08	2.73918e-07	ARHGAP9
ENSG00000087245	194.424	-1.08499	2.26664e-05	7.63853e-05	MMP2
ENSG00000201643	0.856317	-1.08458	0.00410172	0.00830954	SNORA14A
ENSG00000104689	15.5506	1.08456	6.97251e-14	1.71304e-12	TNFRSF10A
ENSG00000137857	168.093	1.08453	4.63125e-16	2.03582e-14	DUOX1
ENSG00000265107	0.604276	1.08423	2.07716e-05	7.05966e-05	GJA5
ENSG00000112294	30.5286	-1.08396	2.18029e-12	3.61066e-11	ALDH5A1
ENSG00000159905	3.04641	-1.08345	5.8287e-09	4.2896e-08	ZNF221
ENSG00000130598	3.10859	-1.08334	0.00305659	0.00639523	TNNI2
ENSG00000062282	297.143	-1.08312	3.64673e-13	7.3903e-12	DGAT2
ENSG00000111729	2.06012	1.08267	4.41013e-06	1.73266e-05	CLEC4A
ENSG00000154839	4.05715	1.08207	5.93391e-09	4.35862e-08	SKA1
ENSG00000269001	11.4888	-1.0818	1.02513e-09	9.03035e-09
ENSG00000114999	57.6386	1.08175	9.194e-28	1.37412e-24	TTL
ENSG00000169184	6.3257	1.08134	2.80948e-08	1.78999e-07	MN1
ENSG00000120693	4.55926	-1.08108	1.1311e-09	9.88614e-09	SMAD9
ENSG00000141524	16.7059	1.08105	3.49722e-14	9.21037e-13	TMC6
ENSG00000166501	24.3242	-1.08105	7.34949e-18	5.31505e-16	PRKCB
ENSG00000123610	3.33963	1.08102	0.000467426	0.00118058	TNFAIP6
ENSG00000204866	11.7703	-1.08055	6.86807e-05	0.000208601	IGFL2
ENSG00000082175	2.75239	-1.07992	0.000251827	0.000677296	PGR
ENSG00000213638	6.82959	1.07904	1.17024e-13	2.69426e-12	ADAT3
ENSG00000159110	7.45796	1.07901	8.0694e-11	9.09075e-10	IFNAR2
ENSG00000198208	1.41947	1.07866	1.00367e-08	7.02606e-08	RPS6KL1
ENSG00000130755	2.55549	1.07853	2.06285e-07	1.07769e-06	GMFG
ENSG00000207174	0.803985	-1.07835	0.0275773	0.0458641	SNORD116-15
ENSG00000116990	72.8848	-1.07782	1.44607e-10	1.5401e-09	MYCL
ENSG00000168405	29.0118	-1.07781	3.87699e-10	3.76469e-09	CMAHP
ENSG00000172247	0.550281	-1.07736	0.00133555	0.00303012	C1QTNF4
ENSG00000070778	116.328	-1.07714	1.05313e-17	7.20914e-16	PTPN21
ENSG00000124203	1.81506	1.07689	0.00036867	0.000952339	ZNF831
ENSG00000279246	0.654254	-1.07676	5.61185e-05	0.000173204
ENSG00000163520	93.6952	-1.07633	4.36113e-06	1.71716e-05	FBLN2
ENSG00000225345	3.5379	-1.07584	1.09696e-06	4.93701e-06	SNX18P3
ENSG00000106003	46.1464	-1.07582	8.51283e-19	7.52107e-17	LFNG
ENSG00000183935	5.26138	-1.07568	8.66331e-11	9.70496e-10	HTR7P1
ENSG00000180347	2.05953	-1.07556	0.0102194	0.0188719	ITPRID1
ENSG00000268362	28.424	-1.07554	0.000158445	0.00044499
ENSG00000137462	5.2267	1.07514	8.09889e-09	5.78009e-08	TLR2
ENSG00000178947	3.04661	-1.07501	1.81447e-11	2.37018e-10	SMIM10L2A
ENSG00000114790	50.4592	-1.07429	3.0498e-18	2.35002e-16	ARHGEF26
ENSG00000188818	3.11484	-1.07421	0.0045641	0.00914837	ZDHHC11
ENSG00000087128	8.26295	-1.07412	0.00582309	0.011394	TMPRSS11E
ENSG00000221923	11.8177	-1.07411	1.27478e-11	1.74395e-10	ZNF880
ENSG00000239911	0.521613	-1.07392	0.000106304	0.000308856	PRKAG2-AS1
ENSG00000142149	12.3952	-1.07391	1.0138e-14	3.06104e-13	HUNK
ENSG00000266588	0.491011	-1.0737	0.0215275	0.036778
ENSG00000205885	4.87069	1.0734	9.3907e-06	3.43229e-05	C1RL-AS1
ENSG00000284052	6.34965	-1.07333	9.73211e-07	4.43684e-06
ENSG00000185306	2.93991	1.07299	2.57314e-10	2.5825e-09	C12orf56
ENSG00000185031	0.564046	-1.07238	0.0137238	0.0245522	SLC2A3P2
ENSG00000109846	26.4631	-1.07186	1.42292e-11	1.91592e-10	CRYAB
ENSG00000173442	55.8731	1.07168	6.33484e-18	4.65637e-16	EHBP1L1
ENSG00000127362	0.793502	-1.07081	0.00108177	0.0025086	TAS2R3
ENSG00000224652	1.87264	-1.07075	5.67729e-07	2.71309e-06	LINC00885
ENSG00000212402	2.72093	-1.07025	0.00117304	0.00269944	SNORA74B
ENSG00000253731	6.40486	-1.06986	1.13674e-13	2.63906e-12	PCDHGA6
ENSG00000107249	1.28922	1.06948	0.000107274	0.000311421	GLIS3
ENSG00000213904	1.58301	1.06936	1.11797e-09	9.78085e-09	LIPE-AS1
ENSG00000117016	20.3622	1.06917	1.40829e-16	7.03557e-15	RIMS3
ENSG00000245812	0.53786	-1.06902	0.00255863	0.00544677	LINC02202
ENSG00000196867	8.15342	-1.06882	2.32471e-14	6.4342e-13	ZFP28
ENSG00000261711	1.86156	1.06859	0.0103737	0.0191266	FRG2DP
ENSG00000214711	2.05593	1.06856	4.59584e-05	0.000144152	CAPN14
ENSG00000148832	3.75846	1.06844	6.74081e-06	2.54519e-05	PAOX
ENSG00000259807	0.664152	-1.06823	0.00614494	0.0119507
ENSG00000278601	0.889061	-1.06747	0.000210908	0.000575656
ENSG00000167900	10.7249	1.06739	7.62417e-10	6.93543e-09	TK1
ENSG00000103740	76.2992	-1.06724	0.000993124	0.00232165	ACSBG1
ENSG00000130997	0.840878	-1.06714	0.00369908	0.0075734	POLN
ENSG00000136848	41.116	-1.06599	5.1207e-16	2.18666e-14	DAB2IP
ENSG00000198300	13.8344	-1.06597	8.69905e-08	4.95766e-07	PEG3
ENSG00000240065	9.94765	1.06582	5.08385e-10	4.82427e-09	PSMB9
ENSG00000134532	30.9032	-1.06571	1.36018e-12	2.37535e-11	SOX5
ENSG00000283352	0.688775	-1.06465	0.00448655	0.00900474
ENSG00000131203	0.891834	1.06411	0.000171023	0.00047688	IDO1
ENSG00000095539	7.52855	-1.06379	7.18613e-11	8.17268e-10	SEMA4G
ENSG00000142669	62.5366	1.06375	9.40558e-20	1.0041e-17	SH3BGRL3
ENSG00000160801	1.32506	-1.06346	0.000145711	0.000412326	PTH1R
ENSG00000130226	8.47989	-1.06303	1.90454e-07	1.00347e-06	DPP6
ENSG00000261069	1.91734	-1.06293	0.0102824	0.0189785
ENSG00000152454	12.1282	-1.0628	8.69373e-17	4.64053e-15	ZNF256
ENSG00000179299	2.68519	-1.06266	4.90685e-09	3.70077e-08	NSUN7
ENSG00000177272	0.645575	1.06262	0.000772166	0.0018569	KCNA3
ENSG00000105835	88.3718	1.06233	8.05923e-13	1.48706e-11	NAMPT
ENSG00000169442	4.05023	1.06221	3.71518e-08	2.29054e-07	CD52
ENSG00000099998	2.00002	1.0619	3.65224e-05	0.000117326	GGT5
ENSG00000132837	1.14985	-1.06183	4.31123e-07	2.11493e-06	DMGDH
ENSG00000279384	0.591462	1.06182	0.00132107	0.00300183
ENSG00000004939	0.692948	-1.06181	0.0181301	0.0314928	SLC4A1
ENSG00000084674	3.30564	1.06144	0.0134062	0.0240272	APOB
ENSG00000235513	0.798606	-1.0611	8.38879e-06	3.0975e-05	L3MBTL2-AS1
ENSG00000130775	3.44547	1.06098	7.05806e-08	4.10063e-07	THEMIS2
ENSG00000223547	17.1296	-1.06072	1.35467e-16	6.88273e-15	ZNF844
ENSG00000198478	31.7842	-1.06069	1.33666e-09	1.14484e-08	SH3BGRL2
ENSG00000135111	20.6341	-1.06026	4.72155e-13	9.29538e-12	TBX3
ENSG00000133800	14.4783	-1.06009	1.05179e-05	3.80318e-05	LYVE1
ENSG00000198854	139.868	-1.06001	7.88644e-10	7.15806e-09	C1orf68
ENSG00000134253	4.89183	-1.05991	1.70436e-07	9.0804e-07	TRIM45
ENSG00000105755	7.87336	1.05977	6.41804e-10	5.94563e-09	ETHE1
ENSG00000081237	34.9314	1.05977	4.98869e-10	4.73899e-09	PTPRC
ENSG00000231007	0.664045	-1.05974	0.00194143	0.00424681	CDC20P1
ENSG00000120328	1.08347	-1.05866	4.42701e-05	0.000139369	PCDHB12
ENSG00000187193	53.2631	-1.05865	2.97754e-08	1.88102e-07	MT1X
ENSG00000183778	2.36591	-1.0585	0.0270049	0.0449859	B3GALT5
ENSG00000020181	38.5688	-1.05731	1.28422e-07	7.03027e-07	ADGRA2
ENSG00000075234	12.0285	-1.05729	8.79639e-10	7.86457e-09	TTC38
[truncated: 8,889 more rows]
